# Supplementary material for: The cerebellum contributes to generalized seizures by altering activity in the ventral posteromedial nucleus
Source: Commun Biol. 2023 Jul 15;6:731. doi: 10.1038/s42003-023-05100-w (PMC10349834; doi:10.1038/s42003-023-05100-w)
Supplement: Supplementary file 4 — Supplementary Data 1 [file 42003_2023_5100_MOESM4_ESM.xlsx]

## Sheet: Table 2
	Ipsi motor vs. ipsi somato									ipsi motor vs. contralteral motor									contra motor vs. cerebellum									ipsi motor vs. cerebellum									contra motor vs ipsi somatosensory
	Discovery?	P value	Mean of Before stimulation	Mean of During Stimulation	Difference	SE of difference	t ratio	df	q value	Discovery?	P value	Mean of Before stimulation	Mean of During Stimulation	Difference	SE of difference	t ratio	df	q value	Discovery?	P value	Mean of Before stimulation	Mean of During Stimulation	Difference	SE of difference	t ratio	df	q value	Discovery?	P value	Mean of Before stimulation	Mean of During Stimulation	Difference	SE of difference	t ratio	df	q value	Discovery?	P value	Mean of Before stimulation	Mean of During Stimulation	Difference	SE of difference	t ratio	df	q value
0	No	0.311399	0.1191	0.3161	-0.197	0.1467	1.343	2	0.314513	No	0.012763	0.1789	0.4946	-0.3158	0.03602	8.767	2	0.406121	No	0.216765	0.08796	0.3416	-0.2536	0.1424	1.782	2	0.714858	No	0.313834	0.2639	0.6123	-0.3484	0.2612	1.334	2	0.3674	No	0.149994	0.03723	0.4083	-0.371	0.1626	2.282	2	0.726079
1	No	0.170061	0.1164	0.324	-0.2076	0.09868	2.104	2	0.190432	No	0.015769	0.2328	0.4926	-0.2598	0.03302	7.869	2	0.406121	No	0.248074	0.09067	0.2976	-0.207	0.1283	1.613	2	0.714858	No	0.321426	0.2653	0.579	-0.3137	0.2401	1.306	2	0.367925	No	0.176913	0.08838	0.3899	-0.3015	0.1471	2.05	2	0.726079
2	No	0.034023	0.07821	0.354	-0.2758	0.05221	5.282	2	0.063311	No	0.076605	0.1081	0.4466	-0.3385	0.09951	3.402	2	0.493242	No	0.20832	0.06489	0.2539	-0.189	0.1031	1.833	2	0.714858	No	0.083284	0.2235	0.5841	-0.3606	0.1111	3.245	2	0.155257	No	0.403861	0.06612	0.261	-0.1948	0.1856	1.05	2	0.74296
3	No	0.120247	0.01602	0.4009	-0.3848	0.1471	2.617	2	0.146527	No	0.068678	0.0813	0.3127	-0.2314	0.06399	3.616	2	0.493242	No	0.206129	0.03762	0.1912	-0.1536	0.08321	1.846	2	0.714858	No	0.072616	0.1974	0.6073	-0.4099	0.1169	3.506	2	0.155257	No	0.281373	0.07059	0.1824	-0.1118	0.07649	1.461	2	0.726079
4	No	0.057197	0.01424	0.5174	-0.5031	0.1258	4	2	0.084178	No	0.981068	0.2548	0.2565	-0.001681	0.06278	0.02678	2	0.990879	No	0.282092	0.05348	0.1817	-0.1282	0.08791	1.458	2	0.714858	No	0.248268	0.2271	0.5492	-0.3221	0.1998	1.612	2	0.297401	No	0.349806	0.03415	0.2152	-0.181	0.1496	1.21	2	0.726079
5	No	0.180596	0.08037	0.379	-0.2986	0.1477	2.022	2	0.197925	No	0.883371	0.2109	0.2468	-0.03585	0.2159	0.1661	2	0.990879	No	0.402463	0.08829	0.2244	-0.1361	0.1292	1.054	2	0.714858	No	0.419524	0.189	0.4459	-0.2568	0.2547	1.008	2	0.441014	No	0.469036	0.05234	0.223	-0.1707	0.1926	0.8861	2	0.778715
6	No	0.254813	0.06052	0.3602	-0.2997	0.1896	1.58	2	0.262509	No	0.300467	0.05435	0.3037	-0.2494	0.1801	1.384	2	0.555212	No	0.315898	0.03433	0.2197	-0.1853	0.1397	1.326	2	0.714858	No	0.336755	0.1305	0.4413	-0.3108	0.248	1.253	2	0.377093	No	0.483768	0.09977	0.2637	-0.1639	0.1923	0.8524	2	0.778715
7	No	0.157566	0.04565	0.4693	-0.4236	0.1916	2.211	2	0.181054	No	0.432165	0.05304	0.2621	-0.2091	0.2143	0.9756	2	0.662616	No	0.401205	0.05164	0.2067	-0.1551	0.1467	1.057	2	0.714858	No	0.161326	0.1367	0.5449	-0.4082	0.1874	2.178	2	0.224591	No	0.731857	0.1554	0.2307	-0.07522	0.1911	0.3936	2	0.876697
8	No	0.158172	0.1543	0.5177	-0.3634	0.1648	2.206	2	0.181054	No	0.65465	0.08064	0.1584	-0.07774	0.1494	0.5204	2	0.877658	No	0.308171	0.07585	0.1818	-0.106	0.07819	1.355	2	0.714858	No	0.385483	0.2267	0.5297	-0.303	0.275	1.102	2	0.413671	No	0.299247	0.0545	0.1837	-0.1292	0.093	1.389	2	0.726079
9	No	0.116067	0.09283	0.5338	-0.441	0.165	2.673	2	0.145819	No	0.129486	0.06111	0.1951	-0.134	0.05356	2.501	2	0.555212	No	0.397175	0.0461	0.1051	-0.05897	0.05519	1.068	2	0.714858	No	0.103072	0.1821	0.5685	-0.3864	0.1347	2.869	2	0.165914	No	0.16514	0.04562	0.125	-0.07942	0.03703	2.145	2	0.726079
10	No	0.221774	0.1537	0.4932	-0.3395	0.1937	1.753	2	0.233134	No	0.191964	0.04592	0.1642	-0.1183	0.06098	1.94	2	0.555212	No	0.209916	0.03617	0.119	-0.08287	0.04546	1.823	2	0.714858	No	0.182162	0.1932	0.5041	-0.3109	0.1547	2.01	2	0.232781	No	0.764647	0.06472	0.09652	-0.0318	0.09285	0.3425	2	0.895158
11	No	0.186506	0.244	0.5517	-0.3077	0.1556	1.978	2	0.200144	No	0.301713	0.09481	0.2592	-0.1644	0.1191	1.38	2	0.555212	No	0.197493	0.08526	0.1992	-0.114	0.05991	1.902	2	0.714858	No	0.5409	0.2097	0.3644	-0.1547	0.2116	0.7308	2	0.557235	No	0.609167	0.07298	0.1742	-0.1012	0.1686	0.6005	2	0.825742
12	No	0.014041	0.2048	0.6136	-0.4087	0.04895	8.35	2	0.05979	No	0.375443	0.1054	0.2101	-0.1046	0.09253	1.131	2	0.644635	No	0.35602	0.01515	0.07905	-0.06389	0.05367	1.19	2	0.714858	No	0.699973	0.2807	0.3754	-0.09467	0.2128	0.4448	2	0.706972	No	0.640606	0.0671	0.1183	-0.05123	0.09406	0.5446	2	0.846093
13	No	0.122319	0.3033	0.7104	-0.4072	0.1572	2.59	2	0.146527	No	0.193541	0.07791	0.2811	-0.2031	0.1053	1.929	2	0.555212	No	0.339377	0.07459	0.1377	-0.06312	0.05072	1.244	2	0.714858	No	0.029178	0.3261	0.608	-0.282	0.04925	5.725	2	0.12444	No	0.370766	0.0448	0.1141	-0.06934	0.06056	1.145	2	0.734544
14	No	0.101492	0.2741	0.7783	-0.5042	0.1742	2.895	2	0.130696	No	0.265837	0.136	0.2921	-0.1561	0.1021	1.529	2	0.555212	No	0.724586	0.05768	0.07846	-0.02079	0.05131	0.4052	2	0.907082	No	0.013215	0.1252	0.5749	-0.4497	0.05221	8.612	2	0.12444	No	0.396778	0.05658	0.1174	-0.0608	0.05685	1.07	2	0.74296
15	No	0.0315	0.1679	0.759	-0.5911	0.1075	5.5	2	0.062407	No	0.434803	0.1415	0.2194	-0.07792	0.08042	0.9689	2	0.662616	No	0.834193	0.07966	0.08681	-0.007145	0.03005	0.2378	2	0.91424	No	0.056366	0.1739	0.5372	-0.3633	0.0901	4.032	2	0.145171	No	0.526112	0.1662	0.1603	0.005933	0.007795	0.7611	2	0.797059
16	No	0.007375	0.1864	0.8065	-0.62	0.05355	11.58	2	0.05979	No	0.405232	0.0974	0.2483	-0.1509	0.1442	1.046	2	0.662616	No	0.321438	0.08897	0.1417	-0.0527	0.04034	1.306	2	0.714858	No	0.123646	0.1364	0.5603	-0.4239	0.1648	2.573	2	0.187324	No	0.176498	0.1677	0.1093	0.05835	0.02842	2.053	2	0.726079
17	No	0.005482	0.1085	0.8206	-0.7121	0.05294	13.45	2	0.05979	No	0.207748	0.1545	0.3006	-0.1461	0.07957	1.836	2	0.555212	No	0.455094	0.04049	0.06622	-0.02573	0.028	0.919	2	0.723646	No	0.025424	0.06781	0.6931	-0.6253	0.1017	6.151	2	0.12444	No	0.221611	0.0227	0.1309	-0.1082	0.06172	1.753	2	0.726079
18	No	0.012051	0.2471	0.8706	-0.6235	0.06907	9.027	2	0.05979	No	0.20323	0.04709	0.1563	-0.1092	0.05857	1.865	2	0.555212	No	0.058738	0.03558	0.01497	0.02061	0.005228	3.942	2	0.714858	No	0.038654	0.1075	0.6779	-0.5704	0.1155	4.938	2	0.12444	No	0.224577	0.1305	0.05628	0.07427	0.04277	1.737	2	0.726079
19	No	0.022054	0.3119	0.8422	-0.5303	0.08008	6.622	2	0.059895	No	0.301804	0.09062	0.1753	-0.08469	0.0614	1.379	2	0.555212	No	0.165836	0.1104	0.06607	0.04432	0.02072	2.139	2	0.714858	No	0.156352	0.1138	0.601	-0.4872	0.2192	2.222	2	0.223713	No	0.851823	0.08811	0.07982	0.008299	0.03917	0.2119	2	0.914112
20	No	0.036616	0.3368	0.8449	-0.5081	0.1	5.081	2	0.064447	No	0.363478	0.1245	0.1951	-0.07055	0.06045	1.167	2	0.644635	No	0.9917	0.08492	0.084	0.0009221	0.07856	0.01174	2	>0.999999	No	0.204016	0.1154	0.5144	-0.399	0.2145	1.86	2	0.250211	No	0.691944	0.1081	0.146	-0.0379	0.08277	0.4579	2	0.869318
21	No	0.008534	0.4571	0.8221	-0.3651	0.03394	10.76	2	0.05979	No	0.066036	0.004672	0.2023	-0.1976	0.05347	3.696	2	0.493242	No	0.431118	0.1202	0.0636	0.05657	0.05783	0.9782	2	0.716351	No	0.185285	0.1832	0.5776	-0.3944	0.1985	1.987	2	0.232781	No	0.202938	0.06296	0.1672	-0.1042	0.05583	1.867	2	0.726079
22	No	0.023256	0.5026	0.8336	-0.331	0.05138	6.443	2	0.059895	No	0.064634	0.06448	0.222	-0.1575	0.04212	3.74	2	0.493242	No	0.286696	0.113	0.05118	0.06186	0.04298	1.439	2	0.714858	No	0.370919	0.1936	0.5186	-0.3251	0.284	1.144	2	0.406511	No	0.203187	0.08511	0.1875	-0.1023	0.05488	1.865	2	0.726079
23	No	0.017411	0.4343	0.8843	-0.45	0.06017	7.479	2	0.05979	No	0.700528	0.1376	0.1951	-0.05746	0.1295	0.4439	2	0.902106	No	0.530582	0.04386	0.09133	-0.04747	0.06314	0.7518	2	0.738656	No	0.17254	0.09942	0.5996	-0.5001	0.24	2.084	2	0.227885	No	0.350714	0.2104	0.311	-0.1006	0.08335	1.207	2	0.726079
24	No	0.027064	0.373	0.8924	-0.5195	0.08724	5.955	2	0.060881	No	0.227125	0.07032	0.2224	-0.1521	0.08828	1.722	2	0.555212	No	0.264408	0.06869	0.125	-0.05635	0.03669	1.536	2	0.714858	No	0.048459	0.1051	0.738	-0.6329	0.1446	4.376	2	0.131897	No	0.465413	0.1418	0.2275	-0.08566	0.09576	0.8946	2	0.778715
25	No	0.038199	0.3413	0.9041	-0.5628	0.1133	4.969	2	0.064447	No	0.25368	0.06801	0.1563	-0.08827	0.05567	1.586	2	0.555212	No	0.210077	0.055	0.1061	-0.0511	0.02805	1.822	2	0.714858	No	0.033363	0.04709	0.7785	-0.7314	0.137	5.337	2	0.12444	No	0.343501	0.04731	0.1121	-0.06476	0.05262	1.231	2	0.726079
26	No	0.052444	0.3648	0.9367	-0.5719	0.1364	4.193	2	0.079453	No	0.177125	0.1346	0.06732	0.06725	0.03283	2.048	2	0.555212	No	0.505841	0.05767	0.0831	-0.02543	0.03164	0.8039	2	0.723774	No	0.020101	0.0333	0.7936	-0.7603	0.1095	6.946	2	0.12444	No	0.850705	0.0763	0.06723	0.009066	0.04246	0.2135	2	0.914112
27	No	0.043201	0.3995	0.8986	-0.4991	0.1072	4.654	2	0.067433	No	0.946415	0.1385	0.1459	-0.007395	0.09745	0.07589	2	0.990879	No	0.308383	0.06882	0.1236	-0.05475	0.04043	1.354	2	0.714858	No	0.023822	0.04495	0.7542	-0.7093	0.1115	6.363	2	0.12444	No	0.17845	0.08194	0.1629	-0.08098	0.03974	2.038	2	0.726079
28	No	0.039633	0.3048	0.9077	-0.6029	0.1237	4.873	2	0.064447	No	0.664505	0.1014	0.1243	-0.02287	0.04541	0.5037	2	0.877658	No	0.42502	0.07456	0.08877	-0.0142	0.01429	0.9939	2	0.716351	No	0.034168	0.1298	0.7653	-0.6354	0.1206	5.27	2	0.12444	No	0.89993	0.07693	0.078	-0.001072	0.007537	0.1422	2	0.936171
29	No	0.008502	0.2505	0.9243	-0.6738	0.06252	10.78	2	0.05979	No	0.203525	0.07555	0.06169	0.01386	0.00744	1.863	2	0.555212	No	0.592933	0.08904	0.055	0.03405	0.05402	0.6303	2	0.803736	No	0.085172	0.1606	0.7085	-0.5479	0.171	3.204	2	0.155257	No	0.92858	0.06546	0.06685	-0.001385	0.01368	0.1013	2	0.937866
30	No	0.004445	0.3359	0.9205	-0.5846	0.03911	14.95	2	0.05979	No	0.91513	0.08469	0.07722	0.007471	0.06202	0.1205	2	0.990879	No	0.290162	0.1032	0.1439	-0.04072	0.02857	1.425	2	0.714858	No	0.090424	0.1891	0.6702	-0.481	0.1554	3.096	2	0.155257	No	0.27319	0.04789	0.1036	-0.05566	0.0372	1.497	2	0.726079
31	No	0.028366	0.3605	0.9195	-0.559	0.09621	5.81	2	0.060881	No	0.456662	0.2555	0.0888	0.1667	0.1821	0.9153	2	0.662616	No	0.770417	0.1218	0.1693	-0.04753	0.1425	0.3336	2	0.907082	No	0.090222	0.2077	0.6913	-0.4836	0.156	3.1	2	0.155257	No	0.519185	0.1455	0.2074	-0.06191	0.07984	0.7755	2	0.797059
32	No	0.018666	0.3823	0.9129	-0.5306	0.07353	7.217	2	0.059895	No	0.515247	0.1493	0.06759	0.08167	0.1042	0.7838	2	0.717308	No	0.477654	0.1091	0.04896	0.06016	0.06944	0.8663	2	0.723646	No	0.027786	0.1125	0.6946	-0.5821	0.09911	5.873	2	0.12444	No	0.553994	0.1182	0.1466	-0.0284	0.0403	0.7047	2	0.815321
33	No	0.017234	0.3709	0.9172	-0.5463	0.07266	7.519	2	0.05979	No	0.299963	0.03895	0.1591	-0.1201	0.08664	1.386	2	0.555212	No	0.620624	0.101	0.1555	-0.05449	0.09398	0.5799	2	0.819701	No	0.004709	0.1086	0.7475	-0.6388	0.044	14.52	2	0.12444	No	0.213176	0.08929	0.1427	-0.05342	0.02963	1.803	2	0.726079
34	No	0.030217	0.266	0.9269	-0.6609	0.1176	5.622	2	0.062258	No	0.29478	0.0339	0.1313	-0.09745	0.06927	1.407	2	0.555212	No	0.85892	0.1595	0.1755	-0.01603	0.07954	0.2015	2	0.921729	No	0.019617	0.08169	0.7637	-0.682	0.09696	7.034	2	0.12444	No	0.206206	0.08697	0.129	-0.04205	0.02278	1.846	2	0.726079
35	No	0.074684	0.3432	0.9158	-0.5727	0.1659	3.451	2	0.101236	No	0.802521	0.07466	0.05782	0.01684	0.05912	0.2849	2	0.990879	No	0.791303	0.1676	0.1251	0.04245	0.1407	0.3018	2	0.907082	No	0.061801	0.1769	0.6917	-0.5148	0.1343	3.834	2	0.151589	No	0.717967	0.09932	0.08776	0.01156	0.0278	0.4157	2	0.876697
36	No	0.068963	0.2947	0.897	-0.6023	0.1669	3.608	2	0.096007	No	0.459404	0.04398	0.0874	-0.04341	0.04777	0.9088	2	0.662616	No	0.782838	0.06986	0.08555	-0.01569	0.04987	0.3146	2	0.907082	No	0.090113	0.2349	0.677	-0.4421	0.1425	3.102	2	0.155257	No	0.828423	0.1077	0.09563	0.01205	0.04894	0.2463	2	0.914112
37	No	0.078503	0.3045	0.8697	-0.5652	0.1684	3.355	2	0.103684	No	0.089848	0.03026	0.08935	-0.05908	0.01902	3.107	2	0.514228	No	0.469905	0.09687	0.04474	0.05213	0.05897	0.8841	2	0.723646	No	0.099009	0.1554	0.6571	-0.5016	0.1708	2.937	2	0.164515	No	0.346868	0.08059	0.05641	0.02418	0.01982	1.22	2	0.726079
38	No	0.040037	0.2044	0.8737	-0.6693	0.1381	4.846	2	0.064447	No	0.06234	0.03794	0.1874	-0.1494	0.03917	3.815	2	0.493242	No	0.251905	0.09513	0.1624	-0.06728	0.0422	1.594	2	0.714858	No	0.143081	0.1891	0.6659	-0.4768	0.2028	2.351	2	0.210574	No	0.21071	0.06512	0.1706	-0.1055	0.05802	1.818	2	0.726079
39	No	0.012308	0.2315	0.8314	-0.5998	0.06717	8.93	2	0.05979	No	0.159596	0.04325	0.05857	-0.01531	0.006983	2.193	2	0.555212	No	0.990599	0.07994	0.07944	0.000497	0.03738	0.0133	2	>0.999999	No	0.037236	0.232	0.6803	-0.4484	0.08902	5.036	2	0.12444	No	0.908727	0.07739	0.07472	0.002674	0.02063	0.1296	2	0.936171
40	No	0.007165	0.1873	0.8044	-0.6171	0.05252	11.75	2	0.05979	No	0.896148	0.09713	0.1024	-0.005279	0.03575	0.1477	2	0.990879	No	0.79405	0.04019	0.0374	0.002787	0.009363	0.2976	2	0.907082	No	0.108636	0.1211	0.6061	-0.485	0.1744	2.781	2	0.169571	No	0.469953	0.03133	0.0526	-0.02126	0.02405	0.884	2	0.778715
41	No	0.014152	0.2854	0.8531	-0.5677	0.06827	8.317	2	0.05979	No	0.859927	0.07413	0.08617	-0.01204	0.06016	0.2001	2	0.990879	No	0.684493	0.0579	0.07187	-0.01397	0.02971	0.4702	2	0.881456	No	0.0842	0.07089	0.5793	-0.5084	0.1577	3.225	2	0.155257	No	0.814721	0.1239	0.1018	0.0221	0.08288	0.2666	2	0.914112
42	No	0.016743	0.2106	0.8383	-0.6277	0.08226	7.631	2	0.05979	No	0.850074	0.08863	0.1099	-0.02126	0.09912	0.2145	2	0.990879	No	0.810052	0.0874	0.09733	-0.009932	0.0363	0.2736	2	0.907082	No	0.085088	0.1661	0.5722	-0.406	0.1267	3.205	2	0.155257	No	0.594066	0.02396	0.04748	-0.02352	0.03744	0.6282	2	0.825742
43	No	0.022629	0.2808	0.8016	-0.5209	0.07971	6.534	2	0.059895	No	0.038136	0.1889	0.05022	0.1387	0.02789	4.973	2	0.493242	No	0.388392	0.02774	0.06748	-0.03974	0.03635	1.093	2	0.714858	No	0.032242	0.1639	0.6088	-0.4449	0.08187	5.434	2	0.12444	No	0.182394	0.1141	0.02371	0.09038	0.045	2.008	2	0.726079
44	No	0.025126	0.2357	0.8359	-0.6002	0.09698	6.189	2	0.060881	No	0.971352	0.1179	0.1221	-0.004283	0.1057	0.04053	2	0.990879	No	0.148998	0.07374	0.03196	0.04178	0.01823	2.292	2	0.714858	No	0.031708	0.1673	0.5742	-0.4069	0.07424	5.481	2	0.12444	No	0.598975	0.2163	0.1671	0.0492	0.07947	0.6191	2	0.825742
45	No	0.016498	0.1219	0.8404	-0.7185	0.09345	7.689	2	0.05979	No	0.965439	0.06323	0.0657	-0.002468	0.05047	0.04891	2	0.990879	No	0.504334	0.0647	0.03307	0.03163	0.03918	0.8071	2	0.723774	No	0.045964	0.06617	0.6195	-0.5533	0.1229	4.502	2	0.131897	No	0.301167	0.1126	0.06295	0.04963	0.03592	1.382	2	0.726079
46	No	0.021604	0.1724	0.7613	-0.5889	0.088	6.693	2	0.059895	No	0.881077	0.1051	0.09874	0.006387	0.03771	0.1694	2	0.990879	No	0.932651	0.1049	0.1014	0.003505	0.03672	0.09546	2	0.980425	No	0.168457	0.1388	0.5545	-0.4157	0.1963	2.117	2	0.227885	No	0.670288	0.09138	0.1091	-0.01773	0.0359	0.4939	2	0.863163
47	No	0.034415	0.182	0.7397	-0.5577	0.1062	5.25	2	0.063311	No	0.463098	0.0799	0.1607	-0.08082	0.0898	0.9	2	0.662616	No	0.14378	0.05562	0.1083	-0.05272	0.02249	2.344	2	0.714858	No	0.019211	0.1114	0.6704	-0.559	0.07862	7.11	2	0.12444	No	0.27479	0.06464	0.1865	-0.1218	0.0818	1.49	2	0.726079
48	No	0.001787	0.1768	0.7527	-0.5759	0.02438	23.62	2	0.05979	No	0.144574	0.0612	0.2825	-0.2213	0.09476	2.336	2	0.555212	No	0.192791	0.05834	0.2167	-0.1583	0.08187	1.934	2	0.714858	No	0.079663	0.2135	0.6412	-0.4277	0.1285	3.328	2	0.155257	No	0.250198	0.06911	0.2424	-0.1733	0.1081	1.603	2	0.726079
49	No	0.028018	0.1652	0.6942	-0.5289	0.09045	5.848	2	0.060881	No	0.192475	0.04122	0.2104	-0.1692	0.08737	1.936	2	0.555212	No	0.198386	0.07441	0.187	-0.1126	0.05938	1.896	2	0.714858	No	0.048651	0.1132	0.6312	-0.518	0.1186	4.367	2	0.131897	No	0.352397	0.05138	0.1791	-0.1277	0.1063	1.202	2	0.726079
50	No	0.064777	0.1454	0.622	-0.4767	0.1276	3.736	2	0.092685	No	0.288602	0.08837	0.2459	-0.1576	0.1101	1.432	2	0.555212	No	0.273258	0.041	0.1348	-0.09383	0.06271	1.496	2	0.714858	No	0.008597	0.1674	0.5976	-0.4301	0.04014	10.72	2	0.12444	No	0.351043	0.1068	0.2025	-0.09576	0.07939	1.206	2	0.726079

## Sheet: FIGURE 2
Mouse ID	Section Number	VPM	LD	VPL	LM	PO	CL		Genotype	Mouse ID	Avg. VPM	Avg LD	Avg VPL	Avg LM	Avg Po	Avg Cl
c1	1	139.349	108.184	144.128	96.8448	39.1487	94.7803		ChR2	c1	143.591	99.9262	148.277	101.631	41.6651	93.9717
c1	2	147.832	91.6681	152.427	106.417	44.1816	93.163		ChR2	c2	138.835	112.983	142.228	112.75	42.9167	92.727
c2	1	145.677	120.214	135.149	114.416	41.9491	99.8035		ChR2	c3	158.692	58.4661	150.99	131.387	24.5827	74.2586
c2	2	131.993	105.753	149.308	111.085	43.8843	85.6504		ChR2	c4	143.478	55.7881	140.21	114.765	25.4249	76.9718
c3	1	146.188	48.6577	133.559	114.209	26.4388	63.8863
c3	2	171.196	68.2745	168.422	148.565	22.7265	84.6309
c4	1	138.942	53.4863	132.017	106.526	24.4447	71.8827
c4	2	148.014	58.0898	148.404	123.004	26.4051	82.0609
Number of families	1
Number of comparisons per family	9
Alpha	0.05
Dunnett's multiple comparisons test	Mean Diff.	95.00% CI of diff.	Below threshold?	Summary	Adjusted P Value	A-?
VPM vs. PO	70.66	44.48 to 96.83	Yes	****	<0.0001	B	PO
VPM vs. LD	77.25	50.71 to 103.8	Yes	****	<0.0001	C	LD
VPM vs. LP	87.91	58.91 to 116.9	Yes	****	<0.0001	D	LP
VPM vs. CL	103.8	76.90 to 130.8	Yes	****	<0.0001	E	CL
VPM vs. VM	106.8	79.43 to 134.1	Yes	****	<0.0001	F	VM
VPM vs. VPL	-2.406	-28.58 to 23.77	No	ns	0.9997	G	VPL
VPM vs. RT	28.81	2.280 to 55.35	Yes	*	0.0257	H	RT
VPM vs. VAL	101.9	74.10 to 129.8	Yes	****	<0.0001	I	VAL
VPM vs. LGd	-34.62	-84.51 to 15.26	No	ns	0.3318	J	LGd
Test details	Mean 1	Mean 2	Mean Diff.	SE of diff.	n1	n2	q	DF
VPM vs. PO	160.1	89.47	70.66	9.613	37	38	7.35	303
VPM vs. LD	160.1	82.88	77.25	9.744	37	36	7.927	303
VPM vs. LP	160.1	72.21	87.91	10.65	37	26	8.254	303
VPM vs. CL	160.1	56.3	103.8	9.888	37	34	10.5	303
VPM vs. VM	160.1	53.34	106.8	10.05	37	32	10.63	303
VPM vs. VPL	160.1	162.5	-2.406	9.613	37	38	0.2503	303
VPM vs. RT	160.1	131.3	28.81	9.744	37	36	2.957	303
VPM vs. VAL	160.1	58.18	101.9	10.23	37	30	9.97	303
VPM vs. LGd	160.1	194.8	-34.62	18.32	37	6	1.89	303
Raw Data
VPM	PO	LD	LP	CL	VM	VPL	RT	VAL	LGd
	145.831	169.222	96.3783	104.731	60.2348	221.938	149.956	70.808	152.967
225.839	143.343	142.929	79.2634	76.2752	67.9787	234.076	163.956	77.0244	191.783
181.795	100.266	80.3887	68.502	58.4406	47.4493	171.8	138.328	50.3946	234.471
195.695	111.601	84.183	65.3123	65.3128	50.7276	196.227	158.612	47.7663	279.519
153.148	62.1051	55.8675	58.3919	42.1736	39.9677	158.033	144.968	74.7559	136.546
140.607	55.2225	50.0396	59.7083	43.0017	39.9396	127.045	120.991	76.0642	173.222
154.033	90.4572	93.3503	70.1006	48.6436	33.2217	156.649	114.976	101.336
156.062	90.1192	91.7125	96.7746	44.7681	33.2651	158.854	132.727	76.1178
173.57	117.537	121.643	82.3071	70.5182	39.9098	170.458	118.906	86.7531
193.806	144.421	122.208	95.3306	97.9214	37.7095	192.549	145.174	71.5601
196.058	126.588	102.704	58.1954	73.7076	192.921	192.921	102.783	36.0483
215.184	141.275	107.689	54.8733	75.6154	228.08	228.08	147.545	27.3273
162.378	98.0179	82.1831	88.5923	52.4869	39.7966	137.163	119.497	58.0317
140.256	80.7477	69.0287	72.8835	53.0162	36.6212	159.058	106.416	51.801
71.7414	35.1392	33.806	104.782	20.0329	18.5126	122.197	127.379	126.821
42.1857	26.485	28.0034	163.969	19.3132	17.1239	81.5253	85.5442	107.223
144.623	101.786	120.108	76.6873	82.7866	44.6096	136.53	116.007	62.6026
130.315	87.8019	106.698	70.0291	53.9269	46.484	150.446	112.834	68.5085
296.464	178.331	168.902	92.1578	98.5536	127.298	269.277	146.121	61.8021
348.473	229.446	238.904	125.569	165.853	84.338	283.021	136.088	96.8883
229.196	95.3823	79.5081	39.3829	68.9955	56.9974	194.852	153.456	27.4074
254.363	85.0543	81.4005	40.664	63.9334	59.2031	210.221	170.869	29.1691
116.334	73.1542	86.1651	27.8701	70.2234	56.3284	161	163.819	48.2791
111.894	78.3052	87.494	29.3868	67.056	58.5526	134.778	122.2	37.4243
131.801	90.3061	56.2401	29.9463	45.4214	32.1288	89.0216	133.147	27.208
161.824	125.829	76.6108	30.4971	47.3673	27.9589	127.421	173.919	27.2514
167.993	72.4719	34.3663		18.9957	21.9135	152.943	116.068	25.1684
207.02	95.313	32.8425		21.5458	19.6449	202.47	116.681	28.5551
95.3029	36.9557	69.3539		31.9742	21.924	104.089	138.781	28.2243
111.601	37.3524	55.6467		28.2962	21.6394	108.889	125.988	37.0528
159.511	83.0691	49.0778		25.6949	20.4458	171.024	118.236
130.189	68.4582	39.6957		22.4356	23.9523	138.814	116.038
110.269	52.0115	45.0122		27.6128		145.161	123.244
104.441	46.777	46.4419		27.4371		125.952	140.499
107.84	49.274	36.5834				137.528	102.854
121.958	53.6248	37.7514				156.802	122.677
123.826	42.6522					120.218
157.119	47.4352					147.229

## Sheet: FIGURE 4a-e
	Ipsi motor vs. Ipsi somatosensory										Ipsi motor vs. Contra motor									Ipsi motor vs. cerebellum										Contra motor vs. cerebellum									Contra motor vs. Ipsi somatosensory
	Before stimulation			AVERAGE	During Stimulation			AVERAGE	% diff of average		Before stimulation			AVERAGE	During Stimulation			AVERAGE		Before stimulation			AVERAGE	During Stimulation			AVERAGE			Before stimulation			AVERAGE	During Stimulation			AVERAGE		Before stimulation			AVERAGE	During Stimulation			AVERAGE
0	0.179905	0.0915615	0.0857652	0.119077	0.421537	0.0151244	0.511531	0.316064	165.428		0.195744	0.0389506	0.30194	0.178878	0.494569	0.302542	0.686803	0.494638	176.522	0.611059	0.163394	0.0172518	0.263902	0.679815	0.269546	0.887625	0.612328	132.029		0.148708	0.174117	0.0446266	0.122484	0.261513	0.456739	0.529041	0.415764	239.444	0.0824543	0.035362	-0.00613149	0.0372283	0.281001	0.253913	0.689897	0.40827	996.668
1	0.0973741	0.0871106	0.164614	0.116366	0.357698	0.103663	0.51057	0.323977	178.411		0.262091	0.0653633	0.370976	0.23281	0.572038	0.262887	0.642917	0.492614	111.595	0.566453	0.216426	0.0129816	0.265287	0.615693	0.315219	0.806067	0.578993	118.252		0.113018	0.199305	0.0258803	0.112734	0.299726	0.395826	0.460139	0.38523	241.715	0.14817	0.0676808	0.0492788	0.0883764	0.294522	0.230314	0.644891	0.389909	341.191
2	0.0349951	-0.00367877	0.203325	0.0782137	0.319776	0.177527	0.564733	0.354012	352.622		0.188986	0.0454552	0.0897443	0.108062	0.469775	0.247933	0.622108	0.446605	313.288	0.369274	0.0738568	0.227448	0.223526	0.545286	0.41948	0.787526	0.584097	161.31		0.125264	0.0929097	0.0556707	0.0912816	0.244836	0.32199	0.399899	0.322241	253.019	0.0413805	0.0938057	0.0631797	0.066122	0.0740313	0.0806728	0.628193	0.260966	294.673
3	-0.000482231	0.00964793	0.0388849	0.0160169	0.381595	0.141161	0.679795	0.40085	2402.68		0.0864293	0.0139004	0.143575	0.0813015	0.43456	0.141474	0.362146	0.312727	284.65	0.163842	0.208195	0.22009	0.197376	0.530954	0.440397	0.850496	0.607282	207.678		0.0965846	0.0344977	0.0307257	0.053936	0.266162	0.238141	0.296791	0.267032	395.09	0.0207549	0.0474204	0.143589	0.0705882	0.167943	0.0126184	0.36656	0.182374	158.363
4	0.0321612	0.0134062	-0.002836	0.0142438	0.517299	0.308225	0.72662	0.517381	3532.33		0.325836	0.00926202	0.429243	0.25478	0.202658	0.0618253	0.504902	0.256461	0.659887	0.136141	0.370851	0.174418	0.227137	0.494229	0.330283	0.823128	0.549213	141.799		0.139873	0.00724807	0.107717	0.0849459	0.286249	0.106902	0.400435	0.264528	211.408	0.0660718	0.0102719	0.0261124	0.0341521	0.14091	0.00218076	0.502369	0.215153	529.986
5	0.146685	0.0267152	0.0677244	0.0803747	0.278369	0.197682	0.660843	0.378965	371.498		0.370905	0.043859	0.218023	0.210929	0.0536573	0.0411261	0.645549	0.246777	16.9955	0.12727	0.342989	0.0968454	0.189035	0.385188	0.158033	0.794357	0.44586	135.861		0.0221491	0.110913	0.102465	0.0785088	0.269304	0.138649	0.495929	0.301294	283.771	0.0328905	0.0315743	0.0925529	0.0523392	0.0238692	-0.00298817	0.648148	0.22301	326.085
6	0.000606886	0.131896	0.0490662	0.0605229	0.289929	0.108416	0.682195	0.36018	495.114		-0.00113134	0.0814385	0.0827308	0.054346	0.199913	0.0458027	0.66547	0.303729	458.88	0.116114	0.240397	0.0350697	0.130527	0.204561	0.278423	0.840927	0.441304	238.094		0.121602	0.0196668	0.0370163	0.0594283	0.238621	0.124404	0.494372	0.285799	380.914	0.0898852	0.0902212	0.119191	0.0997659	0.021063	0.105344	0.664738	0.263715	164.334
7	0.12382	-0.0020363	0.0151577	0.045647	0.425708	0.167832	0.814318	0.469286	928.076		0.0359105	0.104662	0.0185463	0.0530398	0.00459537	0.126614	0.655181	0.26213	394.215	0.188416	0.0534944	0.168278	0.136729	0.250011	0.511283	0.873478	0.544924	298.542		0.225722	0.0932696	0.0130401	0.110677	0.0734963	0.109992	0.461251	0.214913	94.1798	0.142609	0.125815	0.197869	0.155431	0.010138	0.0270331	0.65478	0.23065	48.3941
8	0.398447	0.0413349	0.0232102	0.154331	0.579617	0.258118	0.715509	0.517748	235.48		0.180775	0.0182621	0.0428969	0.0806446	0.0396574	0.0293023	0.406202	0.158387	96.4014	0.331288	0.303431	0.0453346	0.226684	0.252835	0.453882	0.882235	0.529651	133.651		0.225639	0.0717859	0.114957	0.137461	0.236137	0.131876	0.373316	0.24711	79.7676	0.0768713	-0.00462413	0.0912439	0.054497	0.101886	0.0432059	0.405961	0.183684	237.053
9	0.280907	-0.0010078	-0.00139477	0.092835	0.543205	0.289117	0.769087	0.533803	475.002		0.0784075	0.0101402	0.0947782	0.0611086	0.274979	0.0375403	0.272764	0.195095	219.259	0.105958	0.245181	0.195276	0.182138	0.533291	0.380503	0.791753	0.568516	212.134		0.137692	0.0426515	0.0502466	0.0768633	0.314166	0.0606678	0.218475	0.19777	157.301	0.0188257	-0.00329259	0.121336	0.0456232	0.0751788	0.0267209	0.273242	0.125047	174.087
10	0.341834	0.031397	0.0878867	0.153706	0.339683	0.383531	0.756499	0.493238	220.897		0.0746815	0.0208653	0.0422233	0.0459234	0.111222	0.101633	0.279764	0.164206	257.566	0.260976	0.160077	0.158547	0.1932	0.396067	0.338397	0.777748	0.504071	160.906		0.101929	0.0183826	0.0427413	0.054351	0.10601	0.110616	0.199253	0.138627	155.058	0.109681	0.00848655	0.075987	0.0647183	-0.004016	0.0130926	0.280473	0.0965164	49.1332
11	0.348799	0.0951334	0.287991	0.243975	0.347752	0.59029	0.717079	0.551707	126.133		0.184196	0.0223091	0.0779097	0.094805	0.16257	0.150673	0.464252	0.259165	173.366	0.42108	0.0288646	0.179231	0.209725	0.229162	0.14641	0.717623	0.364398	73.7505		0.283552	0.0893977	0.128702	0.167217	0.131997	0.207918	0.344052	0.227989	36.3429	0.159352	0.0202998	0.0392734	0.0729751	0.0168213	0.041709	0.46404	0.17419	138.698
12	0.297167	0.0347905	0.282533	0.20483	0.614339	0.459308	0.767058	0.613569	199.55		0.233278	0.0507877	0.0321884	0.105418	0.165853	0.182493	0.281838	0.210061	99.2652	0.50464	0.0877368	0.249747	0.280708	0.359914	-0.00271393	0.768924	0.375375	33.7242		0.316755	0.00801182	0.001344	0.108704	0.356454	0.0317187	0.171538	0.18657	71.632	0.0127463	0.139493	0.0490723	0.0671038	0.0127246	0.0595977	0.282672	0.118331	76.3407
13	0.537984	0.28472	0.0871589	0.303288	0.885845	0.454125	0.79137	0.710446	134.248		0.134111	0.0827812	0.0168363	0.0779094	0.475025	0.0790489	0.289104	0.281059	260.751	0.461087	0.173781	0.343347	0.326072	0.784124	0.357684	0.682322	0.608043	86.4753		0.210302	0.0520663	0.130048	0.130806	0.503533	0.0990831	0.287956	0.296857	126.945	0.0133473	0.019718	0.10132	0.044795	0.0131955	0.0378901	0.291328	0.114138	154.801
14	0.625121	0.186491	0.0105999	0.27407	0.897277	0.581703	0.855826	0.778269	183.967		0.318199	0.0738726	0.0160707	0.136047	0.650739	0.0528756	0.172718	0.292111	114.713	0.241297	0.0175277	0.11692	0.125248	0.795356	0.417549	0.511863	0.574922	359.027		0.253406	0.0657575	0.0678224	0.128995	0.642074	0.0258598	0.190625	0.286186	121.858	0.147163	0.023459	-0.000882206	0.0565799	0.147945	0.0306503	0.173554	0.117383	107.464
15	0.419602	0.0439892	0.0401768	0.167923	0.822406	0.639394	0.815152	0.758984	351.984		0.265352	0.144431	0.0147796	0.141521	0.471144	0.0739197	0.113264	0.219443	55.0601	0.245542	0.232669	0.0434501	0.173887	0.629282	0.43066	0.551544	0.537162	208.914		0.0470209	0.0584986	0.130204	0.0785744	0.586637	0.0415973	0.197075	0.275103	250.118	0.271545	0.0923481	0.13475	0.166214	0.271066	0.0963375	0.113441	0.160282	3.56932
16	0.378537	0.180074	0.000636833	0.186416	0.920086	0.776255	0.723012	0.806451	332.609		0.0804932	0.155979	0.05572	0.0973973	0.50788	0.0977143	0.139195	0.248263	154.897	0.107793	0.211053	0.0902477	0.136364	0.736661	0.309051	0.635126	0.56028	310.87		0.00582822	0.106935	0.10729	0.0733509	0.26644	0.15361	0.232683	0.217577	196.626	0.0590393	0.22092	0.223071	0.167677	0.0573904	0.130689	0.139915	0.109331	34.7964
17	0.249101	0.0234695	0.0528731	0.108481	0.952804	0.831164	0.677755	0.820574	656.42		0.246552	0.0886642	0.128401	0.154539	0.524365	0.0915679	0.285976	0.300637	94.5379	0.0436175	0.0289855	0.130826	0.0678098	0.872242	0.54989	0.657304	0.693145	922.191		0.0650435	0.0577367	0.0145026	0.0457609	0.479323	0.0817137	0.089577	0.216871	373.922	-0.00271367	0.000220718	0.0705971	0.0227014	8.59434e-05	0.105561	0.287159	0.130935	476.773
18	0.443758	0.217026	0.0804752	0.247086	0.963622	0.813224	0.834892	0.87058	252.338		0.0963001	0.0156727	0.0292898	0.0470875	0.313853	0.0321106	0.122971	0.156312	231.96	0.169774	0.0881508	0.064714	0.107546	0.946529	0.4654	0.621872	0.677933	530.365		0.126425	0.0171339	0.0435357	0.0623648	0.343844	-0.00385445	0.0140661	0.118019	89.2391	0.0310717	0.1641	0.19647	0.130547	0.0305041	0.0153923	0.122933	0.0562765	56.8919
19	0.554825	0.276771	0.104126	0.311908	0.957454	0.787048	0.781983	0.842162	170.004		0.111207	0.0597939	0.100851	0.0906174	0.24291	0.219233	0.0637815	0.175308	93.4599	0.118408	0.225102	-0.00203033	0.113827	0.958426	0.310437	0.534159	0.601007	428.002		0.0501495	0.214632	0.0664652	0.110415	0.258196	0.132354	0.0267386	0.139096	25.9753	0.0544996	0.0642765	0.145568	0.0881147	0.0570697	0.117723	0.0646542	0.0798157	9.4183
20	0.608205	0.239764	0.162327	0.336766	0.949	0.736717	0.848994	0.844904	150.888		0.0823714	0.100062	0.191061	0.124498	0.240917	0.0548189	0.28942	0.195052	56.6702	0.152607	0.144172	0.0495191	0.115433	0.92297	0.171369	0.448847	0.514395	345.623		0.00508971	0.20272	-0.000448175	0.0691206	0.191634	0.0703777	0.138916	0.133642	93.3465	0.107869	0.123952	0.0924155	0.108079	0.107769	0.041327	0.288843	0.14598	35.0676
21	0.56596	0.365668	0.439601	0.457076	0.967196	0.662889	0.836305	0.82213	79.8671		0.000898716	0.0140298	-0.000912101	0.00467214	0.277808	0.109863	0.219199	0.20229	4229.71	0.144069	0.162761	0.242834	0.183221	0.932787	0.320613	0.479383	0.577594	215.244		0.0791889	0.0305172	0.281497	0.130401	0.212699	0.0396858	0.109635	0.120673	7.45971	0.119795	0.0384964	0.03058	0.0629571	0.11868	0.163267	0.219568	0.167172	165.533
22	0.584007	0.374861	0.548908	0.502592	0.971522	0.752003	0.777351	0.833625	65.8652		0.0499606	0.0364664	0.107023	0.0644832	0.283189	0.188133	0.194704	0.222009	244.289	0.0857384	0.285556	0.209357	0.193551	0.96735	0.233814	0.354688	0.518617	167.949		0.017891	0.0207195	0.266768	0.101793	0.338808	-0.000236445	0.118984	0.152519	49.8325	0.145618	0.0340197	0.0757043	0.0851139	0.145016	0.220789	0.196565	0.187457	120.242
23	0.564155	0.285925	0.45282	0.4343	0.971522	0.854714	0.826708	0.884314	103.618		0.224996	0.0470275	0.140805	0.137609	0.0431473	0.138577	0.403493	0.195073	41.7581	0.0857384	0.102557	0.109965	0.0994202	0.970815	0.161929	0.665915	0.599553	503.05		0.0504569	0.0372181	0.0441629	0.043946	0.0587803	0.00759677	0.21679	0.0943891	114.784	0.369531	0.121269	0.140395	0.210398	0.36887	0.157888	0.406339	0.311032	47.8304
24	0.591334	0.177212	0.350317	0.372954	0.946741	0.830135	0.900367	0.892414	139.282		0.149577	0.021251	0.0401289	0.0703189	0.165321	0.144292	0.357528	0.22238	216.246	0.180049	0.0653308	0.0700101	0.10513	0.957106	0.408971	0.848054	0.738044	602.029		0.084933	0.0194274	0.138421	0.0809271	0.170593	0.0707108	0.260703	0.167336	106.773	0.248335	0.0972564	0.0797945	0.141795	0.249037	0.0767557	0.35658	0.227457	60.4127
25	0.611274	0.208183	0.204491	0.341316	0.952724	0.839925	0.919699	0.904116	164.891		0.0666432	0.0757865	0.0615922	0.0680073	0.159232	0.0655565	0.244047	0.156278	129.796	0.0378816	0.101412	0.00197284	0.0470889	0.955533	0.565525	0.814305	0.778454	1553.16		0.0252644	0.0317856	0.081714	0.0462547	0.104642	0.103345	0.167833	0.125273	170.834	0.0321472	0.0338985	0.0758697	0.0473051	0.0345421	0.0564374	0.245224	0.112068	136.904
26	0.670039	0.156839	0.267549	0.364809	0.97086	0.890681	0.948574	0.936705	156.766		0.0444661	0.121292	0.237936	0.134565	0.0328438	0.0564657	0.112648	0.0673193	49.9725	0.0165351	0.0175844	0.0657742	0.0332979	0.955272	0.57885	0.84673	0.793618	2283.38		0.128573	0.0944002	0.0324539	0.0851424	0.0157864	0.077474	0.119772	0.0710109	16.5975	-0.00187565	0.173179	0.0575874	0.0762968	0.00317634	0.0845343	0.113981	0.0672305	11.883
27	0.680172	0.248634	0.269662	0.39949	0.964829	0.858149	0.872863	0.898613	124.94		0.21433	0.0651502	0.136033	0.138504	0.0285013	0.191222	0.217976	0.1459	5.33944	0.0231174	0.0353352	0.0763832	0.0449453	0.94185	0.573774	0.746982	0.754202	1578.05		0.0671112	0.0870222	0.0701851	0.0747729	0.0586024	0.117134	0.203955	0.126564	69.2642	0.0567814	0.110608	0.0784378	0.0819425	0.0623801	0.207467	0.218912	0.16292	98.822
28	0.597996	0.19494	0.121409	0.304782	0.957717	0.879591	0.885657	0.907655	197.805		0.225898	0.0319644	0.046469	0.101444	0.158791	0.110553	0.103607	0.124317	22.5476	0.0494509	0.0888274	0.25122	0.129833	0.922699	0.63988	0.733213	0.765264	489.423		0.0608474	0.0937757	0.0803618	0.0783283	0.0101683	0.0911419	0.122987	0.0747658	4.54819	0.065672	0.0537443	0.11136	0.0769254	0.0657247	0.0683508	0.0999169	0.0779975	1.3936
29	0.306829	0.295339	0.149405	0.250524	0.968378	0.86742	0.93704	0.92428	268.938		0.117222	0.0299206	0.0795185	0.0755536	0.0952806	0.00928278	0.0805202	0.0616945	18.3433	0.164564	0.156545	0.160568	0.160559	0.910995	0.363967	0.850529	0.708497	341.269		0.0671396	0.148602	0.0694054	0.0950489	0.127522	0.00944471	0.109558	0.0821746	13.5449	0.104937	0.0367658	0.0546843	0.0654623	0.108694	0.0133666	0.0784803	0.0668471	2.11545
30	0.376088	0.330043	0.301593	0.335908	0.957574	0.848488	0.955396	0.920486	174.029		0.168348	0.0230508	0.0626857	0.0846948	0.038386	0.0598775	0.133407	0.0772236	8.82125	0.13195	0.102065	0.333412	0.189143	0.897906	0.333123	0.779532	0.670187	254.329		0.136072	0.0860984	0.178018	0.133396	0.0752142	0.108172	0.274828	0.152738	14.4994	0.0709184	0.0625942	0.0101681	0.0478935	0.0713808	0.102672	0.136622	0.103558	116.226
31	0.555963	0.249744	0.275718	0.360475	0.922544	0.90387	0.931975	0.919463	155.07		0.466982	0.0149283	0.284563	0.255491	0.0403876	0.19919	0.0268175	0.0887983	65.2441	0.080361	0.207661	0.335187	0.207736	0.862889	0.619092	0.591923	0.691301	232.778		0.0251654	0.0144294	0.299465	0.11302	0.0564076	0.329672	0.128587	0.171555	51.792	0.327636	0.0477237	0.0610438	0.145468	0.327316	0.268098	0.0267288	0.207381	42.5611
32	0.547564	0.381056	0.218192	0.38227	0.943616	0.927562	0.867452	0.912876	138.804		0.300861	0.0184958	0.128446	0.149267	0.0273531	0.103277	0.0721484	0.0675929	54.7169	0.151691	0.017064	0.168663	0.112472	0.879783	0.642353	0.561659	0.694598	517.572		0.00300162	0.0506024	0.224128	0.0925773	0.0604993	0.0716565	0.0257962	0.0526507	43.1279	0.243744	0.0154642	0.0955024	0.118237	0.244085	0.123321	0.0724997	0.146635	24.0179
33	0.422501	0.425847	0.264253	0.370867	0.939621	0.86345	0.94843	0.917167	147.304		0.0938791	0.0010639	0.0219154	0.0389528	0.0424856	0.185512	0.249212	0.15907	308.366	0.223783	0.0409608	0.0611569	0.108634	0.87086	0.599813	0.771748	0.747474	588.069		0.0183381	0.152289	0.0988216	0.0898162	0.026135	0.0785321	0.336431	0.147033	63.704	0.0147858	0.0572406	0.195853	0.0892931	0.0161645	0.161229	0.25075	0.142714	59.8268
34	0.489175	0.105554	0.203398	0.266042	0.91512	0.891832	0.973863	0.926938	248.418		0.0427356	0.0010639	0.057905	0.0339015	0.00384924	0.188045	0.202154	0.13135	287.445	0.0121245	0.181047	0.0518929	0.0816882	0.843229	0.681139	0.766786	0.763718	834.918		0.0442011	0.0937644	0.334326	0.157431	0.0252352	0.254445	0.220678	0.166786	5.94277	0.0115019	0.131127	0.118293	0.086974	0.0148317	0.171741	0.200504	0.129026	48.3499
35	0.614058	0.0389839	0.376453	0.343165	0.903705	0.90327	0.940481	0.915818	166.874		0.0720358	0.053515	0.0984256	0.0746588	0.0200037	0.152026	0.00141935	0.0578163	22.5593	0.1263	0.342345	0.0620201	0.176888	0.798027	0.589942	0.68722	0.69173	291.054		0.0762294	0.0842546	0.369541	0.176675	0.00865065	0.25933	0.0637897	0.11059	37.4047	0.0951728	0.131508	0.0712759	0.0993191	0.0937969	0.162197	0.00729197	0.0877619	11.6364
36	0.61205	0.00907493	0.263103	0.294742	0.909814	0.882099	0.89908	0.896997	204.333		0.0190095	0.0665597	0.0463833	0.0439842	0.0495796	0.198382	0.0142255	0.0873956	98.6979	0.163309	0.274958	0.266446	0.234904	0.880455	0.644328	0.506193	0.676992	188.199		0.00520038	0.0683395	0.0882694	0.0539364	0.0187077	0.17765	0.0273504	0.0745692	38.254	0.0709198	0.133354	0.118766	0.10768	0.0705521	0.199619	0.0167051	0.0956255	11.1946
37	0.619173	0.0346571	0.259745	0.304525	0.865334	0.853093	0.890802	0.869743	185.607		0.00162867	0.0273588	0.0617981	0.0302618	0.0987002	0.0658432	0.103494	0.0893458	195.242	0.0611703	0.109782	0.29538	0.155444	0.886977	0.542446	0.541736	0.657053	322.695		0.00520038	0.0125164	0.225516	0.0810778	0.047114	0.0279855	0.0558885	0.0436627	46.1472	0.00115104	0.1366	0.104021	0.0805909	-0.00563959	0.0728786	0.102004	0.0564143	29.9991
38	0.412155	0.00255314	0.198477	0.204395	0.812456	0.860624	0.948121	0.873734	327.473		0.0748652	0.0102549	0.028689	0.0379364	0.175075	0.131524	0.2555	0.187366	393.896	0.0371091	0.247844	0.282314	0.189089	0.870755	0.379238	0.747695	0.665896	252.16		0.0277114	0.000997189	0.232845	0.0871846	0.0217558	0.0577834	0.377889	0.152476	74.8886	0.103071	0.0359123	0.0563866	0.0651232	0.102939	0.152551	0.256326	0.170605	161.973
39	0.357658	0.123906	0.213077	0.231547	0.842922	0.720242	0.930939	0.831368	259.049		0.0176244	0.115303	-0.00316973	0.0432524	0.0409421	0.116703	0.0180518	0.0585656	35.4041	0.214801	0.11076	0.370354	0.231972	0.841156	0.473783	0.72605	0.68033	193.281		0.00629456	0.000997189	0.186049	0.0644468	0.0461136	0.0662116	0.121808	0.0780445	21.0991	0.130516	0.0452723	0.0563866	0.0773918	0.128248	0.0781247	0.0177809	0.0747178	3.4551
40	0.274609	0.127725	0.159467	0.187267	0.823438	0.709872	0.879845	0.804385	329.539		0.0891748	0.0864549	0.115768	0.0971326	0.161772	0.0789223	0.0665391	0.102411	5.43449	0.0787291	-0.00218461	0.286686	0.121077	0.86463	0.48532	0.468408	0.606119	400.607		0.0139422	0.0313003	0.0370018	0.0274148	0.0201567	0.0436934	0.0171277	0.0269926	1.54001	0.0434629	0.0524973	-0.00195996	0.0313334	0.0424615	0.0479614	0.0673666	0.0525965	67.8606
41	0.415778	0.194922	0.245436	0.285379	0.848327	0.81369	0.897322	0.853113	198.941		0.205388	0.00774146	0.00926052	0.0741301	0.107623	0.117306	0.0335714	0.086167	16.2375	0.0851849	0.0139656	0.113508	0.0708861	0.893348	0.457187	0.387319	0.579285	717.204		0.00473441	0.0162488	0.104802	0.0419284	0.16303	-0.00621614	0.177643	0.111486	165.896	0.0908026	0.0721719	0.208745	0.123907	0.0863821	0.183966	0.035075	0.101808	17.8352
42	0.29175	0.063562	0.276548	0.21062	0.882006	0.848725	0.784242	0.838324	298.027		0.04274	0.0681893	0.154963	0.0886307	0.240368	0.0796274	0.00966341	0.109886	23.9822	0.231174	0.171588	0.0956085	0.166124	0.886814	0.490384	0.339283	0.57216	244.418		0.0362474	0.0553635	0.155937	0.0825161	0.0836023	0.00967129	0.234085	0.109119	32.2403	0.0223337	0.0174539	0.0320911	0.0239596	0.0207999	0.114603	0.0070263	0.0474763	98.1515
43	0.492446	0.158865	0.190993	0.280768	0.869974	0.811841	0.723097	0.801637	185.516		0.235996	0.134808	0.195979	0.188927	0.124851	0.0243141	0.00148517	0.0502169	73.42	0.279698	0.130794	0.0812618	0.163918	0.853799	0.598117	0.374426	0.608781	271.394		0.0334463	0.0114441	0.0206661	0.0218522	0.207661	0.0290793	0.131451	0.122731	461.641	0.0297155	0.190851	0.121704	0.11409	0.0286529	0.0461526	-0.00366976	0.0237119	79.2165
44	0.492446	0.0839298	0.130724	0.2357	0.89873	0.784311	0.824664	0.835902	254.647		0.262994	0.0910429	-0.000469949	0.117856	0.0889646	0.0862052	0.191247	0.122139	3.63435	0.293418	0.0841981	0.12428	0.167299	0.841266	0.461164	0.42025	0.574227	243.235		0.0515283	0.065212	0.105875	0.074205	0.157159	0.00244755	0.0487732	0.06946	6.39452	0.140523	0.369986	0.138323	0.216277	0.143448	0.164685	0.193096	0.167076	22.7491
45	0.346121	0.00814358	0.0113275	0.121864	0.911992	0.70964	0.899582	0.840405	589.624		0.0650065	0.108986	0.0156975	0.0632299	0.146484	0.0175471	0.0330637	0.0656981	3.9036	0.0765727	0.0488657	0.0730728	0.0661704	0.874054	0.455318	0.529153	0.619508	836.232		0.0920573	0.00962854	0.136523	0.0794029	0.0817403	0.0239781	0.0269463	0.0442216	44.3074	0.102496	0.0837378	0.151514	0.112583	0.100177	0.0572702	0.0314058	0.0629509	44.0846
46	0.409623	0.0186654	0.0889392	0.172409	0.839871	0.621034	0.823124	0.761343	341.591		0.0819649	0.197564	0.0358388	0.105123	0.10846	0.115962	0.071785	0.0987358	6.07567	0.106465	0.0825604	0.227478	0.138834	0.871857	0.478147	0.313588	0.554531	299.419		0.135742	0.0547663	0.214382	0.134963	0.120403	0.112602	0.145234	0.126079	6.58248	0.120556	0.050802	0.102774	0.0913772	0.115137	0.138975	0.0732169	0.10911	19.4059
47	0.394068	0.0882551	0.0637065	0.18201	0.805374	0.585816	0.827922	0.739704	306.409		0.0730766	0.12977	0.0368579	0.0799016	0.100221	0.0890026	0.292935	0.16072	101.147	0.164281	0.096171	0.0735994	0.111351	0.878394	0.599973	0.53271	0.670359	502.026		0.275714	0.114615	0.01407	0.1348	0.10069	0.178787	0.0987465	0.126074	6.47283	0.112967	0.0638237	0.0171342	0.0646418	0.112512	0.152715	0.294232	0.186486	188.492
48	0.243382	0.112473	0.174528	0.176794	0.828277	0.642397	0.787464	0.752713	325.756		0.0408624	0.120452	0.0222897	0.0612015	0.232066	0.19482	0.420744	0.282543	361.661	0.155283	0.124892	0.360246	0.213473	0.837085	0.391809	0.694664	0.641186	200.359		0.125557	0.0681685	0.0605577	0.084761	0.0898729	0.26353	0.338491	0.230631	172.096	0.141748	0.0128942	0.052687	0.0691098	0.138833	0.16571	0.422682	0.242409	250.759
49	0.339073	0.0397916	0.116782	0.165216	0.694333	0.61176	0.776377	0.694157	320.152		0.0330242	0.0683355	0.0222897	0.0412165	0.043695	0.25302	0.334424	0.21038	410.426	0.238033	0.0894595	0.012118	0.113203	0.740223	0.410363	0.743059	0.631215	457.594		0.103838	0.106014	0.070021	0.0932912	0.210727	0.287875	0.231556	0.243386	160.888	0.0965954	0.0596953	-0.00214236	0.0513828	0.0951852	0.105797	0.336306	0.179096	248.553
50	0.251279	0.0397916	0.145087	0.145386	0.477391	0.683746	0.704994	0.622043	327.857		0.107206	0.103978	0.0539116	0.0883652	0.1826	0.125774	0.429456	0.245943	178.326	0.305366	0.0240046	0.172944	0.167438	0.748618	0.378976	0.665091	0.597562	256.885		0.0244508	0.0623508	0.00932941	0.0320437	0.0178042	0.129627	0.222588	0.12334	284.912	0.0651569	0.0766648	0.178498	0.106773	0.061206	0.115281	0.431125	0.202537	89.6889
	#NAME?

## Sheet: FIGURE 4f
	Ipsi motor vs. Ipsi somatosensory	Ipsi motor vs. Contra motor	Ipsi motor vs. cerebellum	Contra motor vs. cerebellum	Contra motor vs. Ipsi somatosensory			area under the curve for this graph
	% diff of average								Ipsi motor vs. Ipsi somatosensory	Ipsi motor vs. Contra motor	Ipsi motor vs. cerebellum	Contra motor vs. cerebellum	Contra motor vs. Ipsi somatosensory
0	165.428	176.522	132.029	239.444	996.668			Baseline	0	0	0	0	0
1	178.411	111.595	118.252	241.715	341.191
2	352.622	313.288	161.31	253.019	294.673			Total Area	18456	11100	20883	5909	6152
3	2402.68	284.65	207.678	395.09	158.363			Total Peak Area	18456	11100	20883	5909	6152
4	3532.33	0.659887	141.799	211.408	529.986			Number of Peaks	1	1	1	1	1
5	371.498	16.9955	135.861	283.771	326.085
6	495.114	458.88	238.094	380.914	164.334			Peak 1
7	928.076	394.215	298.542	94.1798	48.3941			First X	0	0	0	0	0
8	235.48	96.4014	133.651	79.7676	237.053			Last X	50	50	50	50	50
9	475.002	219.259	212.134	157.301	174.087			Peak X	4	21	26	43	0
10	220.897	257.566	160.906	155.058	49.1332			Peak Y	3532	4230	2283	461.6	996.7
11	126.133	173.366	73.7505	36.3429	138.698			Area	18456	11100	20883	5909	6152
12	199.55	99.2652	33.7242	71.632	76.3407			%Area	100	100	100	100	100
13	134.248	260.751	86.4753	126.945	154.801
14	183.967	114.713	359.027	121.858	107.464
15	351.984	55.0601	208.914	250.118	3.56932
16	332.609	154.897	310.87	196.626	34.7964
17	656.42	94.5379	922.191	373.922	476.773
18	252.338	231.96	530.365	89.2391	56.8919
19	170.004	93.4599	428.002	25.9753	9.4183
20	150.888	56.6702	345.623	93.3465	35.0676
21	79.8671	4229.71	215.244	7.45971	165.533
22	65.8652	244.289	167.949	49.8325	120.242
23	103.618	41.7581	503.05	114.784	47.8304
24	139.282	216.246	602.029	106.773	60.4127
25	164.891	129.796	1553.16	170.834	136.904
26	156.766	49.9725	2283.38	16.5975	11.883
27	124.94	5.33944	1578.05	69.2642	98.822
28	197.805	22.5476	489.423	4.54819	1.3936
29	268.938	18.3433	341.269	13.5449	2.11545
30	174.029	8.82125	254.329	14.4994	116.226
31	155.07	65.2441	232.778	51.792	42.5611
32	138.804	54.7169	517.572	43.1279	24.0179
33	147.304	308.366	588.069	63.704	59.8268
34	248.418	287.445	834.918	5.94277	48.3499
35	166.874	22.5593	291.054	37.4047	11.6364
36	204.333	98.6979	188.199	38.254	11.1946
37	185.607	195.242	322.695	46.1472	29.9991
38	327.473	393.896	252.16	74.8886	161.973
39	259.049	35.4041	193.281	21.0991	3.4551
40	329.539	5.43449	400.607	1.54001	67.8606
41	198.941	16.2375	717.204	165.896	17.8352
42	298.027	23.9822	244.418	32.2403	98.1515
43	185.516	73.42	271.394	461.641	79.2165
44	254.647	3.63435	243.235	6.39452	22.7491
45	589.624	3.9036	836.232	44.3074	44.0846
46	341.591	6.07567	299.419	6.58248	19.4059
47	306.409	101.147	502.026	6.47283	188.492
48	325.756	361.661	200.359	172.096	250.759
49	320.152	410.426	457.594	160.888	248.553
50	327.857	178.326	256.885	284.912	89.6889

## Sheet: FIGURE 5
Mouse ID	increase	decrease	biphasic	no change	initial increase, lost in seizure	TOTAL CELLS
c1	5	1	6	2	3	17
c2	0	2	4	1	1	8
c3	0	0	1	3	0	4
c4	1	0	5	1	1	8
c5	4	0	10	6	6	26
c6	2	0	1	0	12	15
c7	1	0	0	1	0	2
total	13	3	27	14	23	78
GENOTYPE	all ChR2
% initial increase	29
% increase	16
% decrease	4
% no change	17
% biphasic	34

## Sheet: FIGURE 7
LIDOCAINE TARGET	MOUSEID	BEFORE LIDOCAINE										WITH LIDOCAINE															AFTER LIDOCAINE
Motor cortex	211	0	1	1	0	1	1	1	1	1	1	1	0	1	1	1	0	1	1	0							1	1	1	1	0	1	1	1	1
Motor cortex	64	1	1	0	1	0	1	1	1	1	0	1	1	1	1	0	1	0	1	1							1	1	0	1	1	1	1	0	0
somatosensory cortex	120	1	0	1	1	1	0	1	1	1		1	1	1	1	0	1	1									1	1	0	0	1	1	0	1	0
somatosensory cortex	45	1	1	1	0	1						1	1	1	0	1	1	1	1								1	1	1	1	0	1	1	1
somatosensory cortex	58	1	1	1	1	1	0	1				1	0	1	1	1	0	1	0								1	1	1	0	1
cerebellum	392	1	1	0	1	1	1	1	1			0	0	1	0	1	0	0	0	0	0	0	1	0	0	0	1	1	1	0	1	1	1	1	1	1	1	0
cerebellum	418	1	0	1	1	0	1	1	1			0	0	0	0	0	1	0	0	0	0	0	0	0	0	0	1	0	0	1	1	1	1	0	1	0	1	1
cerebellum	324	1	1	1	1							0	0	0													1	1
cerebellum	52	1	1	1	1	0	1	0	1			0	0	0	0	1	0	0									1	1	1	0	1	1
cerebellum	211	1	1	1	0	1	1	0	1			0	0	0	0												1	1	1
CEREBELLUM STATS
Dunnett's multiple comparisons test	Mean Diff.	95.00% CI of diff.	Below threshold?	Summary	Adjusted P Value	A-?
BEFORE LIDOCAINE vs. WITH LIDOCAINE	0.7431	0.5609 to 0.9253	Yes	****	<0.0001	B	WITH LIDOCAINE
BEFORE LIDOCAINE vs. AFTER LIDOCAINE	-0.04167	-0.2239 to 0.1406	No	ns	0.7946	C	AFTER LIDOCAINE
SOMATOSENSORY CORTEX STATS
Dunnett's multiple comparisons test	Mean Diff.	95.00% CI of diff.	Below threshold?	Summary	Adjusted P Value	A-?
BEFORE LIDOCAINE vs. WITH LIDOCAINE	0.02593	-0.2729 to 0.3248	No	ns	0.9562	B	WITH LIDOCAINE
BEFORE LIDOCAINE vs. AFTER LIDOCAINE	0.06812	-0.2307 to 0.3670	No	ns	0.7498	C	AFTER LIDOCAINE
MOTOR CORTEX STATS
Dunnett's multiple comparisons test	Mean Diff.	95.00% CI of diff.	Below threshold?	Summary	Adjusted P Value	A-?
BEFORE LIDOCAINE vs. WITH LIDOCAINE	0.02778	-0.3950 to 0.4506	No	ns	0.9547	B	WITH LIDOCAINE
BEFORE LIDOCAINE vs. AFTER LIDOCAINE	-0.02778	-0.4506 to 0.3950	No	ns	0.9547	C	AFTER LIDOCAINE
