# Supplementary material for: The cerebellum contributes to generalized seizures by altering activity in the ventral posteromedial nucleus
Source: Commun Biol. 2023 Jul 15;6:731. doi: 10.1038/s42003-023-05100-w (PMC10349834; doi:10.1038/s42003-023-05100-w)
Supplement: Supplementary file 5 — Supplementary Software 1 [file 42003_2023_5100_MOESM5_ESM.zip]

Archive with 8 entries (7 files):
- Code/
- Code/a01_EEG_prep.m
- Code/a02_TimeRsvCoh.m
- Code/a03_TimeRsvCoh_plot.m
- Code/a04_time_frequency_analysis.m
- Code/a05_time_frequency_analysis_replot.m
- Code/a06_time_frequency_analysis_replot_fig.m
- Code/runall.m
