# Supplementary material for: The cerebellum contributes to generalized seizures by altering activity in the ventral posteromedial nucleus
Source: Commun Biol. 2023 Jul 15;6:731. doi: 10.1038/s42003-023-05100-w (PMC10349834; doi:10.1038/s42003-023-05100-w)
Supplement: Supplementary file 5 — Supplementary Software 1 [file 42003_2023_5100_MOESM5_ESM.zip › Code/a01_EEG_prep.m]

% a01_EEG_prep.m

% read Spike2 saved data
% SampleRate = 2000 Hz
% Ch1: st-ON
% Ch3: st-peaks
% Ch17: EEG ctx (EEG_Left)
% Ch14: EEG com
% Ch15: EEG cb (EEG_CRB)
% Ch16: EEG(-ctx) (EEG_Right)

% in script: CA1 = EEG-Left; PFC = EEG-Right

%clear
clc
close all

%fn = 'EEG-st30s-isi060s-2k';  % spike2 saved data, 2000Hz
%fn ='D:\Opto-induced seizures\MATLAB_READY_SEIZURE_ONESTIM';

load(fn)
clear file

v = who; CA1=[]; PFC=[]; CRB=[]; FOURce=[];
for i = 1 : length(v)
    
    if strcmp(v(i), 'Ch16')
        CA1 = double(Ch16.values)';  % EEG-Left
    elseif strcmp(v(i), 'Ch14')
        CRB = double(Ch14.values)';  % cerebellum
    elseif strcmp(v(i), 'Ch15')
        PFC = double(Ch15.values)';  % EEG-Right
    elseif strcmp(v(i), 'Ch17')
        FOURce = double(Ch17.values);
        %
    end
end

SampleRate = 2500;   % 

if(isfield(Ch20, "times"))
    %we already have stimulation start times, nothing to calculate
    STonLoc = Ch20.times * SampleRate;
else
    STonLoc = find(double(Ch20.values==1)')';
end

%STpkLoc = double(Ch3.values)'; % CRB stimulation peaks (sine waveform)

%clear Ch1 3 Ch12 Ch13 Ch14 Ch15 file i v

pre_st_dur = 15;
crb_st_dur = 30;   % 30s CRB optical stimulation
pst_st_dur = 15;
data_duration = pre_st_dur + crb_st_dur + pst_st_dur;  % 90s-data: [30s_pre-ST 30s_during-ST 30s_post-ST]


STofLoc = STonLoc + SampleRate * crb_st_dur;

st_loc = [STonLoc STofLoc];
%clear STonLoc STofLoc

n = size(st_loc,1); % number of stimuli

%exclude final data point if not enough tailing data was collection, avoids
%out of boundns exceptions this way
final_end_loc = st_loc(n,2) + SampleRate * pst_st_dur - 1;
if(final_end_loc > length(CRB))
    n = n - 1;
    st_loc = st_loc(1:n,:)
    disp(strcat('warning, dropping final stimulation data for ', fn, ', not enough data collected'))
end

%similarly exclude starting data point
if (st_loc(1,1) - SampleRate * pre_st_dur < 1)
    disp(strcat('warning, dropping first stimulation data for ', fn, ', not enough data collected'))
    st_loc = st_loc(2:n,:);
    n = n - 1;
end


CA1_LFP = zeros(n,SampleRate * data_duration); 
PFC_LFP = zeros(n,SampleRate * data_duration); 
CRB_LFP = zeros(n,SampleRate * data_duration);
FOURce_LFP = zeros(n,SampleRate * data_duration);
for k = 1 : n
    bgn_loc = st_loc(k,1) - SampleRate * pre_st_dur;
    end_loc = st_loc(k,2) + SampleRate * pst_st_dur - 1;
    
    CA1_LFP(k,:) = CA1(bgn_loc : end_loc); 
    PFC_LFP(k,:) = PFC(bgn_loc : end_loc);  
    CRB_LFP(k,:) = CRB(bgn_loc : end_loc); 
    FOURce_LFP(k,:) = FOURce(bgn_loc : end_loc); 
end

%%
data_note = '90s-EEG: [30s_pre 30s_during 30s_post-ST]; SampleRate=2000Hz'; 'ost: optical stimulation';
fnSave = [fn, '-ost'];

EEG_Lctx = CA1_LFP;
EEG_Rctx = PFC_LFP;
EEG_CRB  = CRB_LFP;
EEG_FOURce = FOURce_LFP;
clear CA1_LFP PFC_LFP FOURce_LFP

save(fnSave, 'SampleRate', 'data_note', 'EEG_Lctx','EEG_Rctx','EEG_CRB', 'EEG_FOURce')   %***************

disp(' ')
disp('--- END ---')
