# Supplementary material for: The cerebellum contributes to generalized seizures by altering activity in the ventral posteromedial nucleus
Source: Commun Biol. 2023 Jul 15;6:731. doi: 10.1038/s42003-023-05100-w (PMC10349834; doi:10.1038/s42003-023-05100-w)
Supplement: Supplementary file 5 — Supplementary Software 1 [file 42003_2023_5100_MOESM5_ESM.zip › Code/a02_TimeRsvCoh.m]

% a02_TimeRsvCoh.m

% TimeRsvCoh: time_resolved_coherence
% read a01_EEG_prep saved data (.ost)
%   EEG_CRB            
%   EEG_Lctx           
%   EEG_Rctx            
%   SampleRate          
%   data_note

%clear
clc
%close all

%fn = 'EEG-st30s-isi060s-2k-ost';
%fn = 'C:\Users\beckingh\Desktop\SEIZURE\DETLEF_LIU\matlab ready\c214_bilateral-ost';

SaveCoh = 'y';  %*********

cohLFPa = 1; %*** 1:EEG_Lctx;   2:EEG_Rctx;   3:EEG_CRB 
cohLFPb = 2; %*** 1:EEG_Lctx;   2:EEG_Rctx;   3:EEG_CRB 

%%
winsize = 2;            %**********sliding window
stp_sec = 0.010;        %*************** in seconds

Freq_coh = [1 200]; 	%****** frequency band for coherence

pre_st = 30; % based on data saved
dur_st = 30; % based on data saved
pst_st = 30; % based on data saved

load(fn)

%% time-resolved coherehce: 
n = size(EEG_Lctx,1);
stp = stp_sec * SampleRate;

ImageSizeX = 8800; %***** based on winsize, stp_sec, data duration

ImageSizeY = length(Freq_coh(1):Freq_coh(2));  % based on frequency range for coherence
Cnxy = zeros(n, ImageSizeX, ImageSizeY);  % n = number of stimuli
for id = 1 : n
    if cohLFPa == 1            
        LFP_A = EEG_Lctx(id,:);
    elseif cohLFPa == 2         
        LFP_A = EEG_Rctx(id,:);
    elseif cohLFPa == 3         
        LFP_A = EEG_CRB(id,:);
    else
        %
    end
    
    if cohLFPb == 1             
        LFP_B = EEG_Lctx(id,:);
    elseif cohLFPb == 2         
        LFP_B = EEG_Rctx(id,:);
    elseif cohLFPb == 3         
        LFP_B = EEG_CRB(id,:);
    else
        %
    end
    
    Cxy = []; 
    for k = 1 : stp : length(LFP_A)-SampleRate*winsize
        
        LFP_Atmp = LFP_A(k:k+SampleRate*winsize-1);
        LFP_Btmp = LFP_B(k:k+SampleRate*winsize-1);
        
        [rawCxy,rawF] = mscohere(LFP_Atmp,LFP_Btmp,SampleRate,SampleRate*0.8,SampleRate*2,SampleRate);
        
        CxyTmp = zeros(1, length(Freq_coh(1):Freq_coh(2)));
        tmpF    = Freq_coh(1):Freq_coh(2);
        for i = Freq_coh(1) : Freq_coh(2)
            locF = find(rawF==i);
            if locF-7 < 1
                CxyTmp(i-Freq_coh(1)+1) = mean(rawCxy(1:locF+8));
            else
                CxyTmp(i-Freq_coh(1)+1) = mean(rawCxy(locF-7:locF+8));
            end
        end
        Cxy = [Cxy; CxyTmp]; %#ok
        f = tmpF;
    end
    
    Cnxy(id,:,:) = Cxy;
    
    figure(1); clf; hold on
    
    x_ticks = 0 : SampleRate : length(LFP_A);
    x_tick_label = -pre_st : 1 : dur_st + pst_st;
    
    subplot(3,1,1)
    plot(LFP_A, '-g')
    set(gca, 'xtick',x_ticks,'xticklabel',x_tick_label,'box','off','tickdir','out')
    %set(gca, 'xtick',[],'box','off','tickdir','out')
    
    if cohLFPa == 1             
        ylabel('ctx-L')
    elseif cohLFPa == 2         
        ylabel('ctx-R')
    elseif cohLFPa == 3        
        ylabel('CRB')
    else
        %
    end
    
    title(['ST: ',num2str(id)])
    ax = axis;
    line([pre_st*SampleRate pre_st*SampleRate],[ax(3) ax(4)],'LineStyle',':','Color','k','LineWidth',1)
    line([(pre_st+dur_st)*SampleRate (pre_st+dur_st)*SampleRate],[ax(3) ax(4)],'LineStyle',':','Color','k','LineWidth',1)
    xlim([0+SampleRate length(LFP_A)-SampleRate])
    xlabel('Time (s) aligned on 30s-ST onset')
    
    subplot(3,1,2)
    plot(LFP_B, '-b')
    set(gca, 'xtick',x_ticks,'xticklabel',x_tick_label,'box','off','tickdir','out')
    %set(gca, 'xtick',[],'box','off','tickdir','out')
    if cohLFPb == 1             
        ylabel('ctx-L')
    elseif cohLFPb == 2         
        ylabel('ctx-R')
    elseif cohLFPb == 3        
        ylabel('CRB')
    else
        %
    end
    xlim([0+SampleRate length(LFP_B)-SampleRate])
    ax = axis;
    line([pre_st*SampleRate pre_st*SampleRate],[ax(3) ax(4)],'LineStyle',':','Color','k','LineWidth',1)
    line([(pre_st+dur_st)*SampleRate (pre_st+dur_st)*SampleRate],[ax(3) ax(4)],'LineStyle',':','Color','k','LineWidth',1)
    xlabel('Time (s) aligned on 30s-ST onset')
    
    subplot(3,1,3)

    h = surf(Cxy');

    hold on
    zmax = max(max(get(h,'Zdata')));  %#ok needed for plot on top of image

    maxZvalue = max(max(Cxy));
    
    %shading flat
    shading interp
    view([0 90]);
    colormap('jet')
    colorbar off  % ******
    
    set(gca, 'xtick',[],'box','off','tickdir','out')

    ylabel('Freq')
    xlim([0 size(Cxy,1)])
    ax = axis;
    set(gca, 'ytick',[ax(3) ax(4)],'yticklabel', [Freq_coh(1) Freq_coh(2)],'box','off','tickdir','out')
    
    x_img_ticks = 0 : 100 : size(Cxy,1);
    x_img_tick_label =  -(pre_st-1) : 1 : dur_st + pst_st-1;
    set(gca, 'xtick',x_img_ticks,'xticklabel',x_img_tick_label,'box','off','tickdir','out')
    line([(pre_st-1)*100 (pre_st-1)*100],[ax(3) ax(4)],[maxZvalue maxZvalue],'LineStyle',':','Color','k','LineWidth',1)
    line([(pre_st-1+dur_st)*100 (pre_st-1+dur_st)*100],[ax(3) ax(4)],[maxZvalue maxZvalue],'LineStyle',':','Color','k','LineWidth',1)
    title(['LFP coherence (Window Size: ',num2str(winsize),'s', '; Step: ',num2str(stp_sec) ,'s)'])
    xlabel('Time (s) aligned on 30s-ST onset')
    
    pause(1)
end

%% plot mean LFP and Cxyz

mLFP_A = mean(LFP_A);
mLFP_B = mean(LFP_B);

if cohLFPa == 1             
    mLFP_A = mean(EEG_Lctx);
elseif cohLFPa == 2         
    mLFP_A = mean(EEG_Rctx);
elseif cohLFPa == 3         
    mLFP_A = mean(EEG_CRB);
else
    %
end

if cohLFPb == 1             
    mLFP_B = mean(EEG_Lctx);
elseif cohLFPb == 2         
    mLFP_B = mean(EEG_Rctx);
elseif cohLFPb == 3         
    mLFP_B = mean(EEG_CRB);
else
    %
end

mCxy = zeros(ImageSizeX,ImageSizeY);
mCxy(:,:) = mean(Cnxy);

figure(1); clf; hold on

x_ticks = 0 : SampleRate : length(mLFP_A);
x_tick_label = -pre_st : 1 : dur_st + pst_st;

subplot(3,1,1)
plot(mLFP_A, '-g')
set(gca, 'xtick',x_ticks,'xticklabel',x_tick_label,'box','off','tickdir','out')
%set(gca, 'xtick',[],'box','off','tickdir','out')
if cohLFPa == 1             
    ylabel('ctx-L')
elseif cohLFPa == 2         
    ylabel('ctx-R')
elseif cohLFPa == 3         
    ylabel('CRB')
else
    %
end

title(['Total ST: ',num2str(id)])
ax = axis;
line([pre_st*SampleRate pre_st*SampleRate],[ax(3) ax(4)],'LineStyle',':','Color','k','LineWidth',1)
line([(pre_st+dur_st)*SampleRate (pre_st+dur_st)*SampleRate],[ax(3) ax(4)],'LineStyle',':','Color','k','LineWidth',1)
xlim([0+SampleRate length(mLFP_A)-SampleRate])
xlabel('Time (s) aligned on 30s-ST onset')

subplot(3,1,2)
plot(mLFP_B, '-b')
set(gca, 'xtick',x_ticks,'xticklabel',x_tick_label,'box','off','tickdir','out')
%set(gca, 'xtick',[],'box','off','tickdir','out')
if cohLFPb == 1             
    ylabel('ctx-L')
elseif cohLFPb == 2         
    ylabel('ctx-R')
elseif cohLFPb == 3         
    ylabel('CRB')
else
    %
end
xlim([0+SampleRate length(mLFP_B)-SampleRate])
ax = axis;
line([pre_st*SampleRate pre_st*SampleRate],[ax(3) ax(4)],'LineStyle',':','Color','k','LineWidth',1)
line([(pre_st+dur_st)*SampleRate (pre_st+dur_st)*SampleRate],[ax(3) ax(4)],'LineStyle',':','Color','k','LineWidth',1)
xlabel('Time (s) aligned on 30s-ST onset')

subplot(3,1,3); cla

h = surf(mCxy');

hold on
zmax = max(max(get(h,'Zdata')));  
maxZvalue = max(max(mCxy));

%shading flat
shading interp
view([0 90]);
colormap('jet')
colorbar off  % ******

set(gca, 'xtick',[],'box','off','tickdir','out')
ylabel('Freq')

xlim([0 size(mCxy,1)])
ax = axis;
set(gca, 'ytick',[ax(3) ax(4)],'yticklabel', [Freq_coh(1) Freq_coh(2)],'box','off','tickdir','out')

x_img_ticks = 0 : 100 : size(mCxy,1);
x_img_tick_label =  -(pre_st-1) : 1 : dur_st + pst_st-1;
set(gca, 'xtick',x_img_ticks,'xticklabel',x_img_tick_label,'box','off','tickdir','out')

line([(pre_st-1)*100 (pre_st-1)*100],[ax(3) ax(4)],[maxZvalue maxZvalue],'LineStyle',':','Color','k','LineWidth',1)
line([(pre_st-1+dur_st)*100 (pre_st-1+dur_st)*100],[ax(3) ax(4)],[maxZvalue maxZvalue],'LineStyle',':','Color','k','LineWidth',1)

title(['LFP coherence (Window Size: ',num2str(winsize),'s', '; Step: ',num2str(stp_sec) ,'s)'])
xlabel('Time (s) aligned on 30s-ST onset')

if SaveCoh == 'y'  %*********
    fnSave = [fn,'-coh'];
    
    if cohLFPa==1 && cohLFPb==1 	
        fnSave = [fnSave ,'-c11'];
    elseif (cohLFPa==1 && cohLFPb==2) || (cohLFPa ==2 && cohLFPb==1)	
        fnSave = [fnSave ,'-c12'];
    elseif (cohLFPa==1 && cohLFPb==3) || (cohLFPa==3 && cohLFPb==1)	
        fnSave = [fnSave ,'-c13'];
    elseif cohLFPa==2 && cohLFPb==2	
        fnSave = [fnSave ,'-c22'];
    elseif (cohLFPa==2 && cohLFPb==3) || (cohLFPa==3 && cohLFPb==2)	
        fnSave = [fnSave ,'-c23'];
    elseif cohLFPa==3 && cohLFPb==3	
        fnSave = [fnSave ,'-c33'];
    else
        %
    end
    
    time_sec = [-29 0 30 59];
    Cnxy_note = ['c1:num of ST; c2:time(29s pre-ST, 30s-ST, 29s post-ST; c3:freq-range;',...
        ' EEG_ID (1=ctx-L; 2=ctx-R; 3=CRB)'];
    save(fnSave, 'Cnxy','Cnxy_note','Freq_coh','time_sec')
end

disp(' ')
disp('--- END ---')
