# Supplementary material for: The cerebellum contributes to generalized seizures by altering activity in the ventral posteromedial nucleus
Source: Commun Biol. 2023 Jul 15;6:731. doi: 10.1038/s42003-023-05100-w (PMC10349834; doi:10.1038/s42003-023-05100-w)
Supplement: Supplementary file 5 — Supplementary Software 1 [file 42003_2023_5100_MOESM5_ESM.zip › Code/a03_TimeRsvCoh_plot.m]

% a03_TimeRsvCoh_plot.m

% read a03_TimeRsvCoh_plot.ost
% TimeRsvCoh: time_resolved_coherence

%clear
clc
%close all

%fn = 'EEG-st30s-isi060s-2k-ost-coh-c12';
% fn = 'EEG-st30s-isi060s-2k-ost-coh-c13';
% fn = 'EEG-st30s-isi060s-2k-ost-coh-c23';

% fn = 'EEG-st30s-isi120s-2k-ost-coh-c12';
% fn = 'EEG-st30s-isi120s-2k-ost-coh-c13';
% fn = 'EEG-st30s-isi120s-2k-ost-coh-c23';


FrqPick = [5 55];  % ******* plot-Hz: must be within FreqCoh-range
TimeLim = [-29 59];  % *** pre(-) and post(+) ST-Onset **** check with time_sec; max = [-29 59]

%%
ch_id = fn(length(fn)-2: length(fn));
load(fn)
FreqCoh = Freq_coh;  % ****** verify with data saved for analysis ****
FrqBand = [FrqPick(1)-FreqCoh(1)+1 FrqPick(1)-FreqCoh(1)+1+diff(FrqPick)];  % ******* Hz
nFrq = length(FrqBand(1) : FrqBand(2));

xBgn = (29-abs(TimeLim(1))) * 100 + 1; % based on image-data
xEnd = (29+TimeLim(2)) * 100; % based on image-data

Cnxy = Cnxy(:,xBgn:xEnd,:);
ImageSizeX = size(Cnxy,2);
mCxy = zeros(ImageSizeX,nFrq);
mCxy(:,:) = mean(Cnxy(:,:, FrqBand(1) : FrqBand(2)));

figure(1); clf; hold on
h = surf(mCxy');
%h = surf(log(mCxy'));

hold on
zmax = max(max(get(h,'Zdata')));  % needed for plot on top of image
maxZvalue = max(max(mCxy));

%shading flat
shading interp
view([0 90]);
colormap('jet')
colorbar off  % ******

set(gca, 'xtick',[],'box','off','tickdir','out')
ylabel('Freq')
xlim([0 size(mCxy,1)])
ax = axis;
set(gca, 'ytick',[ax(3) ax(4)],'yticklabel', [Freq_coh(1) Freq_coh(2)],'box','off','tickdir','out')

x_img_ticks = 0 : 100 : size(mCxy,1);
x_img_tick_label =  TimeLim(1) : 1 : TimeLim(2);

set(gca, 'xtick',x_img_ticks,'xticklabel',x_img_tick_label,'box','off','tickdir','out')

% line([abs(time_sec(1))*100 abs(time_sec(1))*100],[ax(3) ax(4)],[maxZvalue maxZvalue],'LineStyle',':','Color','k','LineWidth',1)
% line([(abs(time_sec(1))+1)*100 (abs(time_sec(1))+1)*100],[ax(3) ax(4)],[maxZvalue maxZvalue],'LineStyle',':','Color','k','LineWidth',1)
line([abs(TimeLim(1))*100 abs(TimeLim(1))*100],[ax(3) ax(4)],[maxZvalue maxZvalue],'LineStyle',':','Color','k','LineWidth',1)
line([(abs(TimeLim(1))+30)*100 (abs(TimeLim(1))+30)*100],[ax(3) ax(4)],[maxZvalue maxZvalue],'LineStyle',':','Color','k','LineWidth',1)

winsize = 2;            % **********sliding window
stp_sec = 0.010;        %*************** in seconds

if strcmp(ch_id, 'coh')
    title(['EEG coherence (Window Size: ',num2str(winsize),'s', '; Step: ',num2str(stp_sec) ,'s)'])
elseif strcmp(ch_id, 'c12')
    title(['EEG coherence: ctx-L vs. ctx-R (Window Size: ',num2str(winsize),'s', '; Step: ',num2str(stp_sec) ,'s)'])
elseif strcmp(ch_id, 'c13')
    title(['EEG coherence: ctx-L vs. CRB  (Window Size: ',num2str(winsize),'s', '; Step: ',num2str(stp_sec) ,'s)'])
elseif strcmp(ch_id, 'c23')
    title(['EEG coherence: ctx-R vs. CRB  (Window Size: ',num2str(winsize),'s', '; Step: ',num2str(stp_sec) ,'s)'])
else
    title(['EEG coherence (Window Size: ',num2str(winsize),'s', '; Step: ',num2str(stp_sec) ,'s)'])
end

xlabel('Time (s): aligned on ST onset ( ST duration: 30 s)')

y_img_ticks = 1 : 5 : nFrq;
y_img_tick_label =  FrqPick(1) : 5 : FrqPick(2);
ylim([1 nFrq])
set(gca, 'ytick',y_img_ticks,'yticklabel',y_img_tick_label,'box','off','tickdir','out')

disp(fn)
disp(' ')
disp('--- END ---')
