# Supplementary material for: The cerebellum contributes to generalized seizures by altering activity in the ventral posteromedial nucleus
Source: Commun Biol. 2023 Jul 15;6:731. doi: 10.1038/s42003-023-05100-w (PMC10349834; doi:10.1038/s42003-023-05100-w)
Supplement: Supplementary file 5 — Supplementary Software 1 [file 42003_2023_5100_MOESM5_ESM.zip › Code/a04_time_frequency_analysis.m]

% a04_time_frequency_analysis.m

% pspectrum, spectrogram

% read a01_EEG_prep saved data (.ost)
%   EEG_CRB
%   EEG_Lctx
%   EEG_Rctx
%   SampleRate
%   data_note

clc

%fn = 'C:\Users\beckingh\Desktop\SEIZURE\DETLEF_LIU\matlab ready\c214_bilateral-ost'; %**********
%fn = 'EEG-st30s-isi120s-2k-ost'; %**********

FrqRange = [0, 8];     %*****

TimeResolution = 5;        %****** seconds

norm_Pxy = 'n';         %****** normalized to max of each trial
save_data = 'y';        %******

SampleRate = 5000;
load(fn)

if TimeResolution == 0.1           %****** seconds
    %nx = 406;
    nx = 3671;
elseif TimeResolution == 0.2     	%****** seconds
    %nx = 204;
    nx = 1853;
elseif TimeResolution == 0.5     	%****** seconds
    nx = 741;
elseif TimeResolution == 1.0     	%****** seconds
    nx = 369;
elseif TimeResolution == 2.0     	%****** seconds
    nx = 183;
elseif TimeResolution == 5.0     	%****** seconds
    nx = 72;
else
    %
end
nx = 47

nTrial= size(EEG_Lctx,1);
tData = size(EEG_Lctx,2)/SampleRate; % in seconds

Pxy_Lctx = zeros(nTrial, 1024, nx); % EEG_Lctx
Pxy_Rctx = zeros(nTrial, 1024, nx); % EEG_Rctx
Pxy_CRB = zeros(nTrial, 1024, nx); % EEG_CRB
Pxy_FOURce = zeros(nTrial, 1024, nx);

for k = 1 : nTrial
    
    EEG_L = EEG_Lctx(k,:); %********** left side
    [p,f,t] = pspectrum(EEG_L,SampleRate,'spectrogram','FrequencyLimits',[FrqRange(1), FrqRange(2)],'TimeResolution',TimeResolution);%#ok
    Pxy_Lctx(k,:,:) = p;
    
    EEG_R = EEG_Rctx(k,:); %********** right side
    [p,f,t] = pspectrum(EEG_R,SampleRate,'spectrogram','FrequencyLimits',[FrqRange(1), FrqRange(2)],'TimeResolution',TimeResolution);%#ok
    Pxy_Rctx(k,:,:) = p;
    
    EEG_C = EEG_CRB(k,:); %********** cerebellum
    [p,f,t] = pspectrum(EEG_C,SampleRate,'spectrogram','FrequencyLimits',[FrqRange(1), FrqRange(2)],'TimeResolution',TimeResolution);
    Pxy_CRB(k,:,:) = p;
    
    EEG_F = EEG_FOURce(k,:); %********** cerebellum
    [p,f,t] = pspectrum(EEG_F,SampleRate,'spectrogram','FrequencyLimits',[FrqRange(1), FrqRange(2)],'TimeResolution',TimeResolution);
    Pxy_FOURce(k,:,:) = p;
    
    if norm_Pxy == 'y' %*********
        for kk = 1 : nTrial
            tmp = Pxy_Lctx(kk,:,:);
            tmp = tmp - min(min(tmp));
            max_tmp = max(max(tmp));
            Pxy_Lctx(kk,:,:) = tmp / max_tmp;
            
            tmp = Pxy_Rctx(kk,:,:);
            tmp = tmp - min(min(tmp));
            max_tmp = max(max(tmp));
            Pxy_Rctx(kk,:,:) = tmp / max_tmp;
            
            tmp = Pxy_CRB(kk,:,:);
            tmp = tmp - min(min(tmp));
            max_tmp = max(max(tmp));
            Pxy_CRB(kk,:,:) = tmp / max_tmp;

            tmp = Pxy_FOURce(kk,:,:);
            tmp = tmp - min(min(tmp));
            max_tmp = max(max(tmp));
            Pxy_FOURce(kk,:,:) = tmp / max_tmp;
        end
    end
    
    
end

%%
fnSave = [fn(1:length(fn)-3),'pxy'];
if save_data == 'y'
    DataTime = [-30 60];
    note = 'DataTime: 30s-pre- and 30s-post- 30s-ST; TimeResolution in seconds';
    
    save(fnSave, 'Pxy_Lctx','Pxy_CRB','Pxy_Rctx','Pxy_FOURce','FrqRange','DataTime','TimeResolution','note')
end

disp(fnSave)

disp('')
disp('------ END ------')
