# Supplementary material for: The cerebellum contributes to generalized seizures by altering activity in the ventral posteromedial nucleus
Source: Commun Biol. 2023 Jul 15;6:731. doi: 10.1038/s42003-023-05100-w (PMC10349834; doi:10.1038/s42003-023-05100-w)
Supplement: Supplementary file 5 — Supplementary Software 1 [file 42003_2023_5100_MOESM5_ESM.zip › Code/a05_time_frequency_analysis_replot.m]

% a05_time_frequency_analysis_replot.m

% replot pxy data

%clear
clc

%fn = [
%'C:\Users\beckingh\Desktop\SEIZURE\DETLEF_LIU\matlab ready\c214_bilateral-pxy'
%'EEG-st30s-isi120s-2k-pxy'
%];   

disp(fn)

load(fn) %
    
nST = size(Pxy_Lctx,1);

for k = 1 : nST

    figure(1); clf
    
    subplot(4,1,1)
    cla; hold on
    title('EEG-L')
    
    Pxy = Pxy_Lctx(k,:,:); %#ok
    a06_time_frequency_analysis_replot_fig
      
    subplot(4,1,2)
    cla; hold on
    title('EEG-R')
    
    Pxy = Pxy_Rctx(k,:,:) ; %#ok
    a06_time_frequency_analysis_replot_fig
   
    subplot(4,1,3)
    cla; hold on
    title('EEG-CRB')
    
    Pxy = Pxy_CRB(k,:,:); %#ok
    a06_time_frequency_analysis_replot_fig

    subplot(4,1,4)
    cla; hold on
    title('EEG-FOURce')
    
    Pxy = Pxy_FOURce(k,:,:);
    a06_time_frequency_analysis_replot_fig

    xlabel('Time: ST-ON (0s); ST-OFF (30s)')
 
    disp(['ST: ',num2str(k)])
    
    saveas(gcf, strcat(fn, num2str(k), '.png'), "png")
    %pause(2)
end


% skip plotting averages
if ~exist('do_combined')
    return
end
if ~do_combined
    return
end


%%  replot case-means

mPxy_Lctx = mean(Pxy_Lctx);
mPxy_Rctx = mean(Pxy_Rctx);
mPxy_CRB  = mean(Pxy_CRB);
mPxy_FOURce  = mean(Pxy_FOURce);

figure(1); clf

subplot(4,1,1)
cla; hold on
title(['EEG-ctx-L;   n = ', num2str(nST)])

Pxy = mPxy_Lctx; %#ok
a06_time_frequency_analysis_replot_fig

subplot(4,1,2)
cla; hold on
title('EEG-ctx-R')

Pxy = mPxy_Rctx; %#ok
a06_time_frequency_analysis_replot_fig


subplot(4,1,3)
cla; hold on
title('EEG-CRB')

Pxy = mPxy_CRB;
a06_time_frequency_analysis_replot_fig

subplot(4,1,4)
cla; hold on
title('EEG-FOURce')

Pxy = mPxy_FOURce;
a06_time_frequency_analysis_replot_fig

xlabel('Time: ST-ON (0s); ST-OFF (30s)')

saveas(gcf, strcat(fn, '_mean', '.png'), "png")

disp(' ')
disp('Mean Pxy')
disp(['n = ', num2str(nST)])
disp(['TimeResolution = ', num2str(TimeResolution),'s'])

disp('')
disp('------ END ------')
