# Supplementary material for: The cerebellum contributes to generalized seizures by altering activity in the ventral posteromedial nucleus
Source: Commun Biol. 2023 Jul 15;6:731. doi: 10.1038/s42003-023-05100-w (PMC10349834; doi:10.1038/s42003-023-05100-w)
Supplement: Supplementary file 5 — Supplementary Software 1 [file 42003_2023_5100_MOESM5_ESM.zip › Code/a06_time_frequency_analysis_replot_fig.m]

% a06_time_frequency_analysis_replot_fig.m

Pxy_plot = zeros(size(Pxy,2),size(Pxy,3));
Pxy_plot(:,:) = Pxy;

surf(Pxy_plot);
shading interp
view([0 90]);
colormap('jet')
colorbar %off  % ******
ylabel('Freq (Hz)')
set(gca,'box','off','tickdir','out')

xlim([1 size(Pxy_plot,2)])
ylim([0 size(Pxy_plot,1)])

x_tick =  1 : (size(Pxy_plot,2)-1)/90*10 : size(Pxy_plot,2);
x_labels = -30 : 10 : 60;
set(gca, 'xtick',x_tick,'xticklabel',x_labels)

y_tick =  [0 size(Pxy_plot,1)/2 size(Pxy_plot,1)];
y_labels = [FrqRange(1) FrqRange(1)+(FrqRange(2)-FrqRange(1))/2 FrqRange(2)];
set(gca, 'ytick',y_tick,'yticklabel',y_labels)
