# Supplementary material for: The cerebellum contributes to generalized seizures by altering activity in the ventral posteromedial nucleus
Source: Commun Biol. 2023 Jul 15;6:731. doi: 10.1038/s42003-023-05100-w (PMC10349834; doi:10.1038/s42003-023-05100-w)
Supplement: Supplementary file 5 — Supplementary Software 1 [file 42003_2023_5100_MOESM5_ESM.zip › Code/runall.m]

%this directory should contain folders that each have a single matlab
%output from spike2.  if a directory has more than one file, it won't run.
%to rerun analyisis, you must delete all the generated files so that its
%back to a single original .mat file containing the Ch1 Ch12 etc structs
%startdirectory='D:\Opto-induced seizures\MATLAB_ANALYZED_FILES';
startdirectory='C:\Users\beckingh\Desktop\temp'
files = dir(startdirectory)';

for x = files
    if(x.name == '.' | x.name == ".." | x.name == "combined")
        continue
    end
    fullfile = strcat(startdirectory, '\', x.name);
    
    subdir_files = dir(fullfile);
    if(length(subdir_files) > 3)
        disp(strcat('skipping ', fullfile, ' because it doesnt have the right number of files'));
        continue
    end
    
    basefn = strcat(fullfile, '\', subdir_files(3).name);
    basefn = basefn(1:end-4);
    
    fn = basefn;
    a01_EEG_prep
    clearvars -except fn x files startdirectory basefn
    fn = strcat(basefn, '-ost');
    %a02_TimeRsvCoh
    %a03_TimeRsvCoh_plot
    a04_time_frequency_analysis
    fn = strcat(basefn, '-pxy');
    a05_time_frequency_analysis_replot
end

clearvars -except startdirectory files

allfiles = [];
for x = files
    if(x.name == '.' | x.name == ".." | x.name == "combined")
        continue
    end
    fullfile = strcat(startdirectory, '\', x.name);
    allfiles = [allfiles dir(fullfile)'];
end

clearvars allpxydata

Pxy_CRB=[];
Pxy_Lctx=[];
Pxy_Rctx=[];
Pxy_FOURce=[];

for myfile = allfiles
    if ~endsWith(myfile.name, "-pxy.mat")
        continue %should at least have -pxy.mat at the end
    end
    mydata = load(myfile.folder + "\" + myfile.name);
    FrqRange = mydata.FrqRange;
    TimeResolution = mydata.TimeResolution
    Pxy_CRB(size(Pxy_CRB,1) + 1,:,:)=mean(mydata.Pxy_CRB,1);
    Pxy_Lctx(size(Pxy_Lctx,1) + 1,:,:)=mean(mydata.Pxy_Lctx,1);
    Pxy_Rctx(size(Pxy_Rctx,1) + 1,:,:)=mean(mydata.Pxy_Rctx,1);
    Pxy_FOURce(size(Pxy_FOURce,1) + 1,:,:)=mean(mydata.Pxy_FOURce,1);
end

mkdir(startdirectory + "\combined")
mkdir(startdirectory + "\combined")
fn = startdirectory + "\combined\combined-pxy.mat";
save(fn, 'Pxy_CRB', 'Pxy_Lctx', 'Pxy_Rctx', 'Pxy_FOURce', 'FrqRange', 'TimeResolution')
do_combined = 1;
a05_time_frequency_analysis_replot
